# Supplementary material for: Pathological disruption of CELF2 shuttling causes neuronal hyperactivity, learning deficits, and seizures
Source: J Clin Invest. 2026 Jun 11;136(14):e199698. doi: 10.1172/JCI199698 (PMC13367967; doi:10.1172/JCI199698)
Supplement: Supplemental tables 1-13 [file jci-136-199698-s128.xlsx]

## Sheet: Table information
	Supplemental Table 1. Summary of phenotypes in patients with CELF2 variants.
	Supplemental Table 2. Clinical phenotype frequency analysis
	Supplemental Table 3. Differential gene expression comparing CELF2 RIP and control groups
	Supplemental Table 4. Human Phenotype ontology analysis of CELF2 target mRNA
	Supplemental Table 5. Enrichment of CELF2 target mRNA in seizure-related HP ontology terms
	Supplemental Table 6. Enrichment of CELF2 target mRNA in Tier 1 seizure gene (Macnee et al., 2023)
	Supplemental Table 7. Enrichment of CELF2 target mRNA in Tier 2 seizure gene (Macnee et al., 2023)
	Supplemental Table 8. Enrichment of CELF2 target mRNA present in human cortical organoids (Morelli et al., 2022)
	Supplemental Table 9. Enrichment of CELF2 targets as dendritic mRNA (Hacisuleyman et al., 2024)
	Supplemental Table 10. Hits identified from a screen of an FDA-approved Drug Library (L1300, Selleck Chemicals)
	Supplemental Table 11. Antibodies used in this study
	Supplemental Table 12. Primers used in this study

## Sheet: S1_Genetic & Clinical info
Supplemental Table 1. Summary of the clinical and genetic information on CELF2 variants.
Proband	1	2	3	4	5	6	7	8	9	10	11	12	13	14	15	16	17	18	19	20	21	22	23	24	25	26	27	28	29
Case reported	This study	This study	This study	This study	This study	This study	This study	This study	This study	This study	This study	This study	This study	This study	This study	This study	This study	This study	MacPherson et al., 2021	MacPherson et al., 2021	MacPherson et al., 2021	MacPherson et al., 2021	MacPherson et al., 2021	MacPherson et al., 2021	Itai et al., 2021	Itai et al., 2021	Itai et al., 2021	Itai et al., 2021	Itai et al., 2021
Age	Fetus, 24w GA	14 y and 11 m	28 yo	22 yo	8 y and 2 m	4y 2m (when last assessed)	3yo	36yo	5 y 9 mo	23 yo	12y 11mo	6 yo	5 y 7 mo	13 yo	3 yo	11 yo (18 yo currently)	9 yo	3 yo	5 yo	3 yo	5 yo	3 yo	4 yo	14 mo	7.5 mo	2.5 mo	4 mo	5 d	NA
Male or Female	Female	Male	Male	Male	Female	Female	Female	Male	Male	Female	Female	Female	Female	Male	Female	Male	Female	Male	Female	Female	Male	Female	Female	Female	Male	Male	Female	Female	Male
Reason for referral	Hydrocephalus on ultrasound	Developmental delay	ID	Developmental delay, autism	Developmental delay	Global developmental delay, dysmorphic features, aneurysmal patent foramen ovale and unilateral periventricular nodular grey matter heterotopia. Known 16p11.2 microduplication, but clinical features suggested an additional diagnosis.	Family history of 16p11.2 microduplication	Trio testing result	ASD, developmental delays, concerns about seizures	Mild ID	ID	Developmental delay and regression after seizure onset 3 months	Moderate developmental delay, obesity, liver steatosis	Developmental delay, autism white hairlock	Developmental delay, abnormal genetic test results	Developmental delay, epileptic encephalopathy, periventricular leukomalacia, subcortical visual impairment, congenital venous malformation of the upper lip, and ASD	ASD, developmental delay, seizures	Developmental delay	Neuronal migration disorder, developmental delay, high pain tolerance	Unicoronal synostosis, infantile spasms, developmental delay	West syndrome	Epilepsy, developmental delay	Prenatal ventriculomegaly, macrocephaly, global developmental delay	Developmental delay, infantile spasms	NA	NA	NA	NA	NA
Weight	AGA	55.7 kg (-0.39 SD SD)	58 kg	136 lb	38 kg (1.64 SD)	16.2kg (4y 2m)	13kg (32mo, 3weeks)	90 kg	23.2 kg [96%, Z=1.71]	60 kg	51 kg	17.8 kg age 6 years (15th centile)	>97th	50th	16.8 kg (87.74%, 3 years 3 months)	84% at 11 yo, 38% at 17 yo	90th	-1.3 SD	>97th	50-85th	25th	75th	88th percentile	75th percentile	NA	NA	NA	NA	NA
Height	AGA	178.5 cm (+0.74 SD SD)	166.5 cm	72 in	136 cm (+0.99 SD)	100.6 cm	89cm (32mo, 3weeks)	175 cm	123 cm [98%, Z= 2.04]	176 cm	166.5 cm	122 cm age 6y3m (85th centile)	75th	50th	99.8 cm (82.89%, 3 years 3 months)	91% at 11 yo, 48% at 17 yo (minimal growth since 13 yo)	79th	0 SD	>97th	85-97th	97th	90th	59th percentile	no data collected	NA	NA	NA	NA	NA
Head circumference	25 cm (AGA)	56 cm (-1.04 SD)	57.5 cm	no data collected	51,4 cm (-0.46 SD)	48.5 cm	48.5 (25mo, 4 weeks)	data not collected	53.5 cm [> 9 9%, Z=1.54]	57 cm	54 cm	normal (no measurement available)	data not collected	50th	51 cm (95.98%, 31 months 2 weeks)	67% at 9 yo	data not collected	-0.7 SD	50th	50-85th	50-75th	50-75th	+3.2SD	50th percentile	NA	NA	NA	NA	NA
Genome position (NC_000010.10)	g.11207472A>C	g.11207516A>T	g.11207615_11207636dup	g.11259405T>G	g.11299748_11299755delinsT	g.11312719C>T	g.11312719C>T	g.11312719C>T	g.11317065G>T	g.11356148del	g.11356182_11356185dup	g.11363185A>T	g.11363257C>G	g.11363319_11363334dup	g.11367934A>C	g.11370940T>G	g.11370967G>A	g.11371008C>T	g.11370967G>A	g.11371008C>A	g.11370966C>T	g.11371008C>A	g.11371009C>T	g.11370988G>A	g.11371008C>T	g.11371008C>T	g.11370966C>G	g.11371012dup	g.11259387G>C
CELF2 Variant (NM_001025077)	c.77A>C, p.(Asn26Thr)	c.100C>T, p.(Gln34Ter)	c.220_241dup, p.(Gln81ArgfsTer10)	c.268T>G, p.(Phe90Val)	c.430_437delAATGAGAinsT, p.(Asn144SerfsTer5)	c.688C>T, p.(Gln230Ter)	c.688C>T, p.(Gln230Ter)	c.688C>T, p.(Gln230Ter)	c.802 G>T, p.(Gly268Cys)	c.1002del, p.(Leu335Ter)	c.1036_1039dup, p.(Ala347GlyfsTer8)	c.1091A>T, p.(Asn364Ile)	c.1163C>G, p.(Ser388Ter)	c.1225_1240dup, p.(Gly414AlafsTer45)	c.1391 A>C, p.(Lys464Thr)	c.1451 T>G, p.(Met484Arg)	c.1478G>A, p.(Arg493His)	c.1519C>T, p.(Pro507Ser)	c.1478G>A, p.(Arg493His)	c.1519C>A, p.(Pro507Thr)	c.1477C>T, p.(Arg493Cys)	c.1519C>A, p.(Pro507Thr)	c.1520C>T, p.(Pro507Leu)	c.1499G>A, p.(Arg500His)	c.1519C>T, p.Pro507Ser	c.1519C>T, p.Pro507Ser	c.1477C>G, p.Arg493Gly	c.1523dup, p.Tyr508Ter	c.251-1 G>C
Inheritance	De novo	De novo	De novo	De novo	De novo	Paternally inherited from case 8	Paternally inherited from case 8	Not confirmed	De novo	De novo	De novo	De novo	De novo	De novo	De novo	De novo	De novo	De novo	De novo	De novo	De novo	De novo	De novo	De novo	De novo	De novo	Maternal mosaic	De novo	De novo
Seizures	NA	No	No	No	No	No	No	data not collected	Concerns for seizures, normal EEG	No	No	Epileptic encephalopathy; Frequent focal seizure activity on EEG	data not collected	No	No	Epileptic encephalopathy	Seizures diagnosed at 6yo; prescribed valproic acid, zonisamide	Seizures - currently being characterized	Seizures, taking valproate	EEG suggestive of Infantile spasms at 7 mo, good response to vigabatrin, previous trial of topiramax discontinued due to worsening EEG, trial of clobazam, currently on no seizure medications	West syndrome, good response to vigabatrin	Spasms, subclinical temporal epileptic activity on EEG. Currently on clobazam monotherapy, vigabatrin and hydrocortisone were ineffective	No	Infantile spasms diagnosed at 10 months. Treated with prednisolone and vigabatrin.	Early infantile epileptic encephalopathy	Early infantile epileptic encephalopathy	West syndrome	Early infantile epileptic encephalopathy	No
Brain malformations	Partial and posterior agenesis of the corpus callosum with moderate ventricular dilatation.	No	Normal brain MRI	data not collected	brain MRI is not performed yet	Periventricular gray matter heterotopia posterior horn of right lateral ventricle	data not collected	data not collected	data not collected	Normal brain MRI	data not collected	White matter volume loss with related dilatation of the lateral ventricles; thinning or corpus callosum. T2 hyperintensivity of globus pallidus and hippocampus, with development of hippocampal sclerosis.	Normal brain MRI	data not collected	Diffuse central white matter volume loss with multiple foci of periventricular gliosis and secondary thinning of the posterior body of the corpus callosum. Normal spine MRI.	Abnormal T2 hyperintense signal in the periatrial white matter, consistent with periventricular leukomalacia, prominence of the CSF space in the posterior fossa	Normal brain MRI	Diffuse shortage of white matter, gliosis occipital periventricular, thin corpus callosum	Simplified gyral pattern predominantly bitemporal and bifrontal, mild. No ventriculomegaly. Normal corpus callosum.	Simplified gyral pattern involving entire cerebral hemispheres, moderate. Mild to moderate ventriculomegaly. Diffusely thinned corpus callosum. Absent anterior commisure. Left frontal plagiocephaly.	Sipmlified gyral pattern involving entire cerebral hemispheres, mild. No ventriculomegaly. Normal corpus callosum.	Sipmlified gyral pattern involving entire cerebral hemispheres, mild. No ventriculomegaly. Mild hypoplasia of corpus callosum. Absent anterior commisure.	Ventriculomegaly	Normal at 12.5 months.	No	No	No	Yes	No
Language development	NA	first words with over one year, after that timepoint the aquisition of new words was delayed. Now he speek	Expressive speech delay	Expressive and receptive language impairment	first words with 20 months. Now she uses simple sentences and the receptive speech is not age-appropriate, but restricted	Moderate to severe language disorder	Expressive language delay	Speech impairment	Mix receptive-expressive language delay. Can initiate speech and respond, though does not participate in conversation. Speech is not 100% understood by others.	Normal	delay first words at 2 yo, sentences at 4 yo	Non-verbal at the age of 6 yo	Hoarse voice	Expressive speech delay	Mild speech delay	Minimally verbal, signs over 400 words, uses alternative communication devices - NOvaChat with 60 buttons	Expressive speech delay; mostly non-verbal	Non-verbal at the age of 3.5 yrs	Expressive speech delay	Verbal apraxia	Delayed	Nonverbal	Nonverbal	Nonverbal, babbling 14 mo	Two‐word sentence: never	Two‐word sentence: never	Two‐word sentence: acquired	Two‐word sentence: never	Two‐word sentence: 6-7 years
Intellectual disability	NA	mild; IQ 50	Yes	no data collected; autism diagnosis at age 3	Moderate	Borderline - FSIQ = 73	Data not collected	Mild	Mild	Mild	Mild	Severe to profound	heterogeneous cognitive profile with global difficulties reported at 6yo ; WPPSI-IV reported to be extremely low at 7 years old	Yes	Not applicable (too young to diagnose intellectual disability)	moderate	Moderate	Cognition: mild to moderate delay.	data not collected	data not collected	data not collected	data not collected	data not collected	data not collected	Yes	Yes	Yes	Yes	Yes
Behavioural Phenotype	NA	Behavioural anomalies	data not collected	ASD	Behavioural issues	Autism spectrum disorder level 2 / probable ADHD	Emotional dysregulation	Anxiety	ASD, behavioral concerns	ASD	ASD	Age almost 7 years, mobility is limited to moving when lying on her backand partial rolling. She cannot sit, crawl or stand.	Stereotypies when she is happy	ASD, can be aggressive when stressed, also self-mutliation very rarely when angry	Temper tantrums	ASD, calm, no self aggression	ASD, non-compliant, loud, anxious, sensory issues	Autistiform behaviour (no official diagnosis)	Aggressive behaviours, biting	None	Autism spectrum disorder, hyperactivity, aggressive	Stereotypies, dysplays apathy, avoids eye contact	Stereotypies, mild repetitive behaviours.	None noted	Hypotonia, tremor	No	Hand wringing	Hypotonia	No
Development	NA	Global developmental delay	Global developmental delay, walking at 19 mo	Developmental delay	Global developmental delay	Mild global delay	Mild global delay	data not collected	All early milestones were achieved on time until 27 months, when he had developmental regressions. Rolled over at 3 months, Sat up at 6 months, Crawled at 8 months, Walked at 11 months, Started to talk at 10 months.	walk at 13mo	Walk at 12mo	Developmental delay; sit without support since the age of 3 years, stand with support since the age of 5 years, and cannot walk at the age of 6 years.	Moderate global developmental delay	Rolling/sitting normal, walking at age 14 months, running somewhat hampered by ples planus, bicycling normal.	At 3 years of age she cannot jump nor sprint. She has hundreds of words and makes 2-3 word sentences but has difficulties with articulation and expressing her needs. Her motor delay was more significant, leading to initial evaluation in Muscular Dystrophy Association clinic. She previously wore leg braces but is now only wearing inserts.	Developmental delay	Rolled over: 4 months, Sat: 5-6 months, Walked: Right before she turned 2 yo. Balance and coordination is behind.	Motor: rolling 7 months, sitting 15 months, crawling 21 months, walking 2 years 7 months.	At 5 years of age she can count to 10, cannot write her name, has hundreds of words but difficulties with articulation and processing, difficulties expressing her needs	Smiled at 2 mo, rolled at 10 mo, crawled 22 mo, not walking at 3 yo, single words 12 mo, no sentences at 3 yo	Normal milestones until 9 months of age, at 14 months unstable sitting position, walked at 17 months, unstable gait, single words at 2.5 years, at 32 months understands simple orders, able to point at what he wants, at 3.5 years poor balance, at 5 years poor communication skills, difficulties with fine motor skills, cannot draw a circle, apraxia	At 18 months sat only with assistance, at 28 months sat unassisted and crawling, at age 3 years 5 months cannot walk without assistance, non-verbal, does not respond to her name	Global developmental delay	No data collected	Global developmental delay	Global developmental delay	Developmental milestones acquired	Global developmental delay	Sitting at 6-7 months, walking at 10-11 months
Other Congenital Anomalies	None	None	Bilateral cryptorchidism	None	None	aneurysmal patent foramen ovale	congenital dysplasia of the hips	data not collected	Recurrent emesis. Normal esophagogastroduodenoscopy and normal intestinal disaccharidase enzyme activities. Normal renal and pyloric ultrasound studies	None	None	None	sacral dimple	None	None	Subcutaneous venous malformation upper left lip (Rx sclerotherapy)	None	Hypospadia (positive paternal family history); small muscular ventricular septal defect	None	Unicoronal synostosis	None	None	Laryngeal cleft	Bilateral 2,3-partial syndacyly toes (maternally inherited, mother otherwise well)	NA	NA	NA	NA	NA
Vision	NA	Strabismus	Strabismus	No	Hypermetropia	Brown syndrome right eye	Intermittent esotropia right eye	data not collected	Normal	Normal	Normal	Almost blind, with normal ophthalmologic examination, interpreted as cortical vision loss, strabismus alternans	Strabismus	Mild myopia (+ 0.5 ODS), Cerebral visuel impairment (impaired reduced Visual selective attention spatial visual skills)	Normal	Cerebral visual impairment, R exotropia, myopia, astigmatism	Myopia, atigmatism	Suspicion of cerebral visual disorder	Vertical nystagmus, resolved	Esotropia	Glasses	Hyperopia	Normal	No concerns	Nystagmus, astigmatism	Myopia	NA	Visual perceptual disorder	NA
Dysmorphic Features	Moderate hypertelorism, low-set ears with poorly developed helixes	light synophrys, deeply set eyes, broad nasal tip, smooth philtrum, small and posteriorly rotated ears, long fingers, bilateral pes valgus and pes planus	Thick lips, everted lower lip, tubular nose	facial dysmorphism (unspecified)	synophrys, thin eyebrows, hypertelorism, epicanthal folds, low hanging Columella, short philtrum, narrow mouth, thick upper and lower lip vermilion, high palate, widely-spaced and large incisors macrotia, protruding ears, syndactyly II/III , bilateral pes valgus and pes planus, sandal gaps	telecanthus, epicanthus inversus, low set ears with overfolded helices, carp like mouth, small button nose with flat bridge, puffy hands, single palmar creases	telecanthus, epicanthus inversus, low set ears with overfolded helices, carp like mouth, small button nose with flat bridge, puffy hands, single palmar creases	Arched eyebrows, short palpable fissures, mild blepharochalasisLong nose with prominent tip and hanging columella, thin mouth and lips	5th finger clinodactyly	None	No	No significant dysmorphic features (deep-set eyes, gingiva hypertrophy probably secondary to anti-seizure medication	Epicanthal folds, 4th and 4th finger brachymetacarpia	White hairlock	Hypotonic/myopathic facies	Ptosis, retrognathia, overbite, high arched palate, maligned teeth increased spacing, low set ears	Round face, mid-face retrusion, rounded nasal tip, short philtrum, downturned corners of the mouth	Metopic ridge, high forehead, bitemporal narrowing, mild hypotelorism with epicanthal folds, short nose with bulbous tip, anteverted nares, long philtrum with thin upper lip, broad mouth with cupids bow, pointed chin.	Epicanthal folds, rounded nasal tip, small right preauricular tag	data not collected	Epicanthal folds, floppy ears, drooping mouth	None	Broad first toes	Thin upper lip, rounded nasal tip	No	No	No	No	No
Other Clinical Features	Slightly protruding heels	Fein and grob motor deficiency	data not collected	Trunk weakness, bilateral hamstring contractures with gait abnormality	Fein and grob motor deficiency, sleeping difficulties. Tendency to infections	No	not observed	Bladder wall thickening	Large habitus, a few café-au-lait spots.	No	No	Dysphagia: percutaneous gastrostomy dependent; cataract right eye	Obesity, liver steatosis	since age 17 increasing behavioral problems, aggressiveness (mostly verbal), confused/ psychotic behavior for which dose risperidone (1,25 mg daily) needed, since this behavior also decline in intellect/ capabilities, needs more help with daily routine amongst others	Hypotonia; Maternally inherited "Likely pathogenic" DNM2(NM_001005361.3):c.2110G>Ap.(Asp704Asn). Mother has no history nor exam features suggestive of neuropathy nor myopathy, and there is no family history.	Malformation of the upper lip, , scoliosis, long fingers and toes, widened finger tips, 5th finger clinodactyly, elbow, knee contractures	History of hypotonia and ear infections, improved with age , difficulty falling asleep; Gastrointestinal- constipation sometimes, loose stools sometimes	GA 39+2 weeks; Body weight 4220 g. Neonatal feeding difficulties (nasogastric feeding tube for 1 week), reflux and failure to thrive, axial hypotonia, recurrent upper airway infections, and severe constipation.	High pain threshold, precocious puberty, mirror movements, episodes of hemiparesis that resolve	Unicoronal synostosis	Bronchial hyperreactivity, cow milk proteins allergy, poor sleep	Recurrent diarrhea, poor sleep	Celiac disease	Mild central hypotonia	Mild thoracic scoliosis, swallowing issue	NA	NA	Elevated lactate	Mild scoliosis, mild mitral valve prolapse
gnomAD frequency	0	0	0	0	0	0	0	0	0	0	0	0	0	0	0	0	0	0	0	0	0	0	0	6.23e-07	0	0	0	0	0
Variant pathogenicity prediction	CADD 28.1	CADD 45	CADD 36	CADD 28.1	CADD 36	CADD 42	CADD 42	CADD 42	CADD 31	CADD 32	CADD 36	CADD 32	CADD 47	CADD 36	CADD 29.4	CADD 28.4	CADD 33	CADD 26.7	CADD33	CADD 26.5	CADD 33	CADD 26.5	CADD 27.7	CADD 33	CADD 32	CADD 32	CADD 27.3	CADD 36	CADD 34
Protein domain	N-terminus	N-terminus	RRM1	RRM1	RRM2	Divergent domain	Divergent domain	Divergent domain	Divergent domain	Divergent domain	Divergent domain	Divergent domain	Divergent domain	Divergent domain	RRM3	RRM3	RRM3/NLS	RRM3/NLS	RRM3/NLS	NLS	RRM3/NLS	NLS	NLS	RRM3/NLS	NLS	NLS	RRM3/NLS	NLS	RRM1
ACMG variant classification	likely pathogenic PM2, PP2, PS2	pathogenic PVS1, PM2, PS2	pathogenic PVS1, PM2, PS2	likely pathogenic PM2, PP3, PP2, PS2	pathogenics PVS1, PM2, PS2	pathogenic PVS1, PM2, PP1	pathogenic PVS1, PM2, PP1	pathogenic PVS1, PM2, PP1	likely pathogenic PM2, PP2, PS2	pathogenics PVS1, PM2, PS2	pathogenics PVS1, PM2, PS2	likely pathogenic PM2, PP2, PS2	pathogenics PVS1, PM2, PS2	pathogenic PS4, PVS1, PP5, PS2	likely pathogenic PM2, PP2, PS2	likely pathogenic PM2, PP3, PP2, PS2	pathogenic PS4, PM2, PM5, PP2, PS2	likely pathogenic PM2, PP3, PP2, PP5, PS2	pathogenic PS4, PM2, PM5, PP2, PS2	likely pathogenic PM2, PM5, PP3, PP2, PS2	pathogenic PS4, PM2, PM5, PP2, PS2	likely pathogenic PM2, PM5, PP3, PP2, PS2	likely pathogenic PM2, PM5, PP3, PPS, PS2	likely pathogenic PM2, PP2, PS2	likely pathogenic PM2, PM5, PP3, PPS, PS2	likely pathogenic PM2, PM5, PP3, PPS, PS2	pathogenic PS4, PM2, PM5, PP2, PS2	pathogenic PS1, PS2, PS2, PM2	pathogenic PVS1, PS1, PS2, PM2, PP3
Other Potential Pathogenic Variants	2 other de novo variant in genes unknown in pathology NT5DC3 : NM_001031701.3:c.994C>A ZNF813 : NM_001004301.4:c.976C>A	No	data not collected	No	No	Maternally inherited 16p11.2 duplication	No	No	No	No	No	No	No	Normal SNP array	DNM2(NM_001005361.3): c.2110G>Ap.(Asp704Asn)	No	No	data not collected	data not collected	data not collected	data not collected	data not collected	data not collected	data not collected	NA	NA	NA	NA	NA
Abbreviations:
GA: Gestational age (week/w); AGA: Appropriate for gestational age; NA: Not available; ID: Intellectual disability; ASD: Autism spectrum disorder; ADHD: Attention deficit hyperactivity disorder; MRI: Magnetic resonance imaging; EEG: Electroencephalogram; y: year; m: month; yo: years old; mo: months old; nd: not determined; SD: Standard deviation; FSIQ: Full Scale Intelligence Quotient

## Sheet: S2_Clinical feature frequency
Supplemental Table 2. Clinical phenotype frequency analysis
Clinical Features	Frequency* (X out of Y cases)
Seizures	14 out of 26
Brain Malformations	12 out of 22
Language Development Anomalies	24 out of 27
Intellectual Disability	18 out of 19
Behavioural Phenotype	23 out of 27
Autism spectrum disorder†	9 out of 27
Developmental Abnormalities	21 out of 26
Other Congenital Abnormalities	10 out of 23
Vision Abnormalities	18 out of 27
Dysmorphic Features	19 out of 28
Other Clinical Features	22 out of 25
Other Potential Pathogenic Variants	3 out of 16
*Frequency is based on known information and excludes cases with no information collected. Total cohort size = 29; denominator reflects the number of patients assesed for that specific feature. †Some patients were below the age at which a formal autism spectrum disorder diagnosis can be given.

## Sheet: S3_CELF2 Targets
Supplemental Table 3. Differential gene expression comparing CELF2 RIP and control groups
Gene identifier	Gene symbol	logFC (CELF2/Input)	FDR (CELF2/Input)	logFC (CELF2/IgG)	FDR (CELF2/IgG)
ENSMUSG00000054676	1600014C10Rik	1.09931	1.15155e-07	1.93752	8.64384e-18
ENSMUSG00000040195	1700012D01Rik	1.26675	1.95145e-14	1.10442	4.42976e-10
ENSMUSG00000032666	1700025G04Rik	1.18162	2.40932e-12	1.04492	1.21638e-09
ENSMUSG00000043391	2510009E07Rik	1.06319	5.86973e-16	1.56052	1.05279e-30
ENSMUSG00000020434	4921536K21Rik	1.33323	6.7841e-06	1.96851	8.26625e-09
ENSMUSG00000027811	4930579G24Rik	1.58044	1.55597e-08	1.60956	1.26898e-07
ENSMUSG00000036046	5031439G07Rik	1.42398	2.67433e-25	1.16613	1.96105e-17
ENSMUSG00000073755	5730409E04Rik	1.45942	9.6477e-17	1.9718	5.60861e-27
ENSMUSG00000018451	6330403K07Rik	1.00883	4.03505e-09	1.7689	4.81566e-24
ENSMUSG00000079144	A130010J15Rik	1.44021	2.19657e-11	1.24825	3.35153e-08
ENSMUSG00000025375	Aatk	1.51944	1.5469e-25	1.12125	1.16708e-14
ENSMUSG00000039202	Abhd2	1.20404	2.27529e-17	1.6115	3.31442e-29
ENSMUSG00000037872	Ackr1	1.83898	3.75185e-18	2.44306	7.85136e-29
ENSMUSG00000034853	Acot11	1.52319	3.01989e-11	1.31377	4.96352e-08
ENSMUSG00000000532	Acvr1b	1.35004	1.39954e-17	1.79887	4.09093e-29
ENSMUSG00000052155	Acvr2a	1.05482	4.5216e-11	1.39746	5.57446e-18
ENSMUSG00000061393	Acvr2b	1.45664	1.8241e-11	1.12451	2.97479e-07
ENSMUSG00000011256	Adam19	1.34345	2.96476e-15	1.37712	9.95357e-16
ENSMUSG00000040537	Adam22	1.53123	2.43095e-25	1.41166	1.13025e-21
ENSMUSG00000031555	Adam9	1.15901	1.05813e-18	1.11047	1.21188e-16
ENSMUSG00000022894	Adamts5	1.01886	4.3052e-07	1.08817	2.27564e-07
ENSMUSG00000019808	Adat2	1.25782	3.50658e-05	2.20864	7.63929e-11
ENSMUSG00000022840	Adcy5	1.15914	2.00539e-21	1.0409	1.85158e-17
ENSMUSG00000022994	Adcy6	1.8265	1.75696e-19	1.12062	2.72811e-08
ENSMUSG00000029778	Adcyap1r1	1.72957	6.57406e-22	1.8146	9.13209e-24
ENSMUSG00000013033	Adgrl1	1.09802	2.91659e-20	1.07856	1.47294e-19
ENSMUSG00000057134	Ado	1.19528	5.34073e-14	1.80008	9.33205e-27
ENSMUSG00000050541	Adra1b	1.09915	4.62449e-09	2.02228	3.5867e-23
ENSMUSG00000029094	Afap1	1.21926	2.57893e-13	1.23447	1.66471e-13
ENSMUSG00000049470	Aff4	1.18259	4.94837e-16	1.15867	2.40188e-15
ENSMUSG00000036698	Ago2	1.77351	1.46832e-21	1.33667	5.25023e-13
ENSMUSG00000031467	Agpat5	1.13162	3.75818e-10	1.56149	1.7634e-17
ENSMUSG00000042410	Agps	1.17877	6.90565e-15	1.1402	1.45182e-13
ENSMUSG00000078307	AI593442	1.00855	2.00102e-10	1.76672	2.60934e-27
ENSMUSG00000010290	AI597479	1.10247	1.82839e-14	1.47861	2.56243e-22
ENSMUSG00000053297	AI854703	1.09056	4.73122e-09	1.74482	1.35883e-18
ENSMUSG00000028527	Ak4	1.6219	1.58008e-17	1.64625	3.79548e-16
ENSMUSG00000022016	Akap11	1.2336	5.90044e-15	1.24829	4.16286e-15
ENSMUSG00000004056	Akt2	1.31829	2.52479e-20	1.41041	1.62269e-22
ENSMUSG00000075470	Alg10b	1.50656	4.5585e-20	2.32541	1.27547e-42
ENSMUSG00000042650	Alkbh5	1.83167	4.88942e-28	1.68273	1.37077e-23
ENSMUSG00000021986	Amer2	1.45711	3.68639e-18	1.5157	3.16519e-19
ENSMUSG00000041915	Ammecr1l	1.13032	2.36935e-11	1.17582	1.05025e-11
ENSMUSG00000013076	Amotl1	1.5498	6.34587e-13	1.26972	4.6248e-09
ENSMUSG00000032531	Amotl2	1.37185	1.08418e-17	1.07266	2.87784e-11
ENSMUSG00000021257	Angel1	1.03797	1.9857e-12	1.40738	1.76422e-19
ENSMUSG00000031508	Ankrd10	1.38277	9.85337e-25	1.28148	5.99198e-21
ENSMUSG00000044864	Ankrd50	1.54112	9.92968e-24	1.15694	5.14908e-14
ENSMUSG00000040183	Ankrd6	1.19507	1.21086e-16	1.01352	6.22159e-12
ENSMUSG00000031731	Ap1g1	1.19675	5.28709e-13	1.45559	3.61952e-18
ENSMUSG00000063801	Ap3s2	1.38881	5.87706e-19	1.91091	8.05887e-33
ENSMUSG00000019979	Apaf1	1.25419	4.72201e-21	1.25535	3.16899e-20
ENSMUSG00000024897	Apba1	1.14364	4.07773e-16	1.05963	6.28568e-14
ENSMUSG00000029207	Apbb2	1.05229	2.90383e-10	1.00333	2.76612e-09
ENSMUSG00000032375	Aph1b	1.33715	4.47785e-19	2.27165	2.54149e-47
ENSMUSG00000037010	Apln	1.54891	1.67832e-07	2.26748	1.198e-13
ENSMUSG00000051853	Arf3	1.95649	5.0562e-22	1.8428	9.35684e-20
ENSMUSG00000041219	Arhgap11a	1.50478	2.47087e-15	1.13887	6.19889e-09
ENSMUSG00000025154	Arhgap19	2.00774	1.39301e-18	1.81121	7.72757e-15
ENSMUSG00000024043	Arhgap28	1.18838	9.45948e-11	1.02817	6.68096e-08
ENSMUSG00000058230	Arhgap35	1.18447	2.46903e-20	1.25691	1.58951e-22
ENSMUSG00000025427	Ark2c	1.55699	5.88811e-12	1.37038	1.62026e-09
ENSMUSG00000042348	Arl15	1.19022	1.24765e-15	1.87391	2.42816e-33
ENSMUSG00000034936	Arl4d	1.62387	7.01216e-22	2.20543	6.56654e-34
ENSMUSG00000017418	Arl5b	1.73666	4.46516e-18	1.712	3.91795e-17
ENSMUSG00000030654	Arl6ip1	1.5429	8.80763e-17	2.34572	8.77339e-35
ENSMUSG00000071324	Armc2	1.35708	3.63213e-10	1.03818	4.05704e-06
ENSMUSG00000015709	Arnt2	1.15782	9.08838e-20	1.18979	1.34009e-20
ENSMUSG00000018909	Arrb1	1.57513	3.20559e-30	1.10394	1.07865e-15
ENSMUSG00000026311	Asb1	1.89351	7.59947e-30	1.70747	6.39102e-24
ENSMUSG00000030509	Asb7	1.13832	3.28681e-11	1.33213	8.36316e-14
ENSMUSG00000038704	Aspdh	1.3627	1.26166e-06	1.00993	0.000646574
ENSMUSG00000099083	Atf7	1.08767	1.0881e-07	1.23238	2.94456e-09
ENSMUSG00000059811	Atl2	1.00111	2.36605e-08	1.01644	2.67943e-08
ENSMUSG00000024759	Atl3	1.2291	8.35152e-13	1.34157	1.58256e-14
ENSMUSG00000047388	Atmin	1.05216	8.14783e-12	1.4067	6.41132e-19
ENSMUSG00000022533	Atp13a3	1.39716	8.61379e-19	1.18414	8.09381e-14
ENSMUSG00000033379	Atp6v0b	1.09958	6.05431e-10	1.89994	1.11039e-25
ENSMUSG00000037685	Atp8a1	1.11917	1.31398e-11	1.35536	3.58169e-16
ENSMUSG00000021983	Atp8a2	1.50966	6.85662e-19	1.4334	3.91011e-17
ENSMUSG00000039065	Atpsckmt	1.13311	2.15749e-08	1.18855	1.33304e-08
ENSMUSG00000069895	Atxn1l	1.29078	1.74332e-16	1.32255	9.7428e-17
ENSMUSG00000059995	Atxn7l3	1.3528	5.32948e-24	1.40993	1.67671e-25
ENSMUSG00000074748	Atxn7l3b	1.38376	2.29135e-16	1.7649	5.21532e-25
ENSMUSG00000078584	AU022252	1.15221	7.14515e-16	1.0462	8.53385e-13
ENSMUSG00000037458	Azin1	1.10493	6.32919e-10	1.55307	9.97281e-18
ENSMUSG00000045767	B230219D22Rik	1.25874	4.09064e-13	1.7603	2.8431e-23
ENSMUSG00000028413	B4galt1	1.572	2.82031e-11	2.23153	1.54596e-19
ENSMUSG00000017929	B4galt5	1.43936	1.94691e-24	1.97688	1.63818e-42
ENSMUSG00000056124	B4galt6	1.10094	2.41305e-10	1.97667	1.64873e-28
ENSMUSG00000052364	B630019K06Rik	1.23172	1.55551e-14	1.24493	1.21381e-13
ENSMUSG00000025612	Bach1	1.03944	2.88478e-16	1.01414	4.11734e-15
ENSMUSG00000040270	Bach2	1.47445	8.50833e-17	1.1719	4.03761e-11
ENSMUSG00000048251	Bcl11b	1.13281	6.47362e-11	1.142	5.6208e-11
ENSMUSG00000007659	Bcl2l1	1.08366	1.91677e-15	1.20484	3.03025e-18
ENSMUSG00000027381	Bcl2l11	1.55718	1.39458e-11	1.38966	3.91726e-09
ENSMUSG00000038256	Bcl9	1.03243	3.44011e-08	1.16802	5.77473e-10
ENSMUSG00000092060	Bend4	1.74549	1.12733e-19	1.12932	5.68316e-09
ENSMUSG00000036568	Bicral	1.44515	3.92374e-12	1.80423	1.68773e-17
ENSMUSG00000067787	Blcap	1.79384	1.48235e-22	2.50733	4.84639e-40
ENSMUSG00000005804	Bloc1s6	1.52657	6.54636e-16	2.11724	1.73076e-26
ENSMUSG00000040093	Bmf	1.2006	2.95869e-09	1.58758	1.59813e-13
ENSMUSG00000067336	Bmpr2	1.08215	6.53634e-13	1.29621	1.06208e-17
ENSMUSG00000066324	Bpnt2	1.32556	6.38597e-16	2.0562	1.95451e-34
ENSMUSG00000037905	Bri3bp	1.85402	1.79059e-25	2.26919	6.17637e-36
ENSMUSG00000041702	Btbd7	1.54143	2.68264e-20	1.1772	2.32009e-12
ENSMUSG00000066979	Bub3	1.0018	1.73984e-10	1.60855	2.35334e-23
ENSMUSG00000045912	C2cd4c	1.7735	2.13093e-19	1.51181	4.78565e-14
ENSMUSG00000015488	Cacfd1	2.1112	5.40747e-18	1.47913	1.02643e-09
ENSMUSG00000004113	Cacna1b	1.31054	5.62396e-17	1.14626	2.52358e-13
ENSMUSG00000033417	Cacul1	1.17279	3.10047e-16	1.03923	1.33413e-12
ENSMUSG00000032076	Cadm1	1.14325	9.78707e-08	1.40292	7.54332e-11
ENSMUSG00000005338	Cadm3	1.50953	1.24183e-12	2.40979	2.55186e-28
ENSMUSG00000029471	Camkk2	1.44798	4.9912e-18	1.25177	9.14439e-14
ENSMUSG00000028914	Casp9	1.50352	1.32968e-21	1.78821	5.91904e-28
ENSMUSG00000015944	Castor2	1.46424	7.07182e-17	1.65909	8.83345e-21
ENSMUSG00000031885	Cbfb	1.15095	8.08832e-12	1.4857	1.07622e-17
ENSMUSG00000034342	Cbl	1.53325	2.09252e-24	1.35631	2.58237e-19
ENSMUSG00000009575	Cbx5	1.83497	1.29171e-22	1.91679	2.67634e-24
ENSMUSG00000020482	Ccdc117	1.06387	5.52094e-12	1.00447	8.11571e-10
ENSMUSG00000029875	Ccdc184	1.18937	1.8796e-08	1.66683	1.77442e-14
ENSMUSG00000038127	Ccdc50	1.41173	4.98439e-16	1.52622	4.25046e-18
ENSMUSG00000048701	Ccdc6	1.55358	2.03308e-15	1.61659	2.64235e-16
ENSMUSG00000090946	Ccdc71l	1.43173	1.63496e-20	1.26013	3.41724e-15
ENSMUSG00000000184	Ccnd2	1.8598	1.64527e-19	1.96055	2.48615e-21
ENSMUSG00000011960	Ccnt1	1.00437	3.0058e-08	1.1022	2.047e-09
ENSMUSG00000028076	Cd1d1	1.61118	6.66672e-14	1.80261	1.0496e-15
ENSMUSG00000055447	Cd47	1.00083	4.07783e-09	1.84226	2.23072e-26
ENSMUSG00000027330	Cdc25b	1.15029	1.7634e-14	1.0687	8.26296e-12
ENSMUSG00000052298	Cdc42se2	1.24591	4.44785e-21	1.36526	2.68167e-24
ENSMUSG00000029283	Cdc7	1.04397	1.69172e-09	1.22154	1.57359e-11
ENSMUSG00000059674	Cdh24	1.51521	2.01957e-09	1.30793	3.09212e-07
ENSMUSG00000030682	Cdipt	1.06015	1.67249e-14	1.69446	6.04835e-33
ENSMUSG00000038481	Cdk19	1.09314	3.44572e-14	1.26122	7.12156e-18
ENSMUSG00000048895	Cdk5r1	1.22063	8.4224e-18	1.5952	1.10694e-28
ENSMUSG00000090071	Cdk5r2	1.34407	1.16018e-19	1.98418	1.14288e-38
ENSMUSG00000040274	Cdk6	1.74364	5.06656e-16	1.72666	1.89288e-15
ENSMUSG00000096472	Cdkn2d	1.31384	7.65833e-10	2.13024	5.48883e-21
ENSMUSG00000038119	Cdon	1.60878	1.59834e-20	1.25198	6.27603e-13
ENSMUSG00000058793	Cds2	2.11638	1.04039e-24	1.88028	5.20286e-20
ENSMUSG00000032803	Cdv3	1.25924	3.80825e-18	1.59191	4.99313e-27
ENSMUSG00000031758	Cdyl2	1.23525	9.47306e-09	1.17139	2.17757e-07
ENSMUSG00000005506	Celf1	1.41758	1.16278e-15	1.51973	1.75899e-17
ENSMUSG00000024754	Cemip2	1.17576	5.86537e-17	1.01323	7.43499e-13
ENSMUSG00000072825	Cep170b	1.36397	5.64303e-19	1.1997	6.231e-15
ENSMUSG00000069135	Cep43	1.19498	3.94456e-11	1.00361	1.29725e-07
ENSMUSG00000073542	Cep76	1.26808	2.57506e-07	1.38135	1.11437e-07
ENSMUSG00000022604	Cep97	1.42767	7.42772e-16	1.12173	7.78255e-10
ENSMUSG00000027035	Cers6	1.3678	2.10771e-20	1.19555	7.91477e-16
ENSMUSG00000027313	Chac1	1.56538	5.99189e-08	2.23224	1.15192e-11
ENSMUSG00000070493	Chchd2	1.16239	8.5856e-15	2.27443	2.01111e-47
ENSMUSG00000029229	Chic2	1.13706	1.33139e-09	1.07006	2.40187e-08
ENSMUSG00000053119	Chmp3	1.12419	5.75375e-13	1.22367	2.07495e-14
ENSMUSG00000014077	Chp1	1.30668	6.02212e-16	1.72101	3.57997e-25
ENSMUSG00000030865	Chp2	1.11312	0.0016172	2.0486	1.0685e-07
ENSMUSG00000030525	Chrna7	1.53817	9.64477e-15	1.58877	4.47755e-15
ENSMUSG00000030930	Chst15	1.37706	1.48621e-12	1.72874	1.86982e-18
ENSMUSG00000032640	Chsy1	1.14906	3.645e-21	1.12581	6.44177e-20
ENSMUSG00000001017	Chtop	1.08086	1.55475e-11	1.41666	2.58235e-18
ENSMUSG00000031781	Ciapin1	1.66663	1.17765e-20	1.25635	2.63411e-12
ENSMUSG00000045193	Cirbp	1.0652	2.8253e-16	1.57236	5.46534e-32
ENSMUSG00000004317	Clcn5	1.21266	3.73552e-19	1.27624	3.09849e-20
ENSMUSG00000046798	Cldn12	1.21379	3.26851e-16	1.95777	3.79635e-35
ENSMUSG00000066058	Cldn19	1.15284	0.000204748	1.72735	2.04558e-06
ENSMUSG00000026317	Cln8	1.18841	8.58416e-15	1.49464	2.5778e-21
ENSMUSG00000021610	Clptm1l	1.11125	1.27232e-11	2.0652	2.32946e-34
ENSMUSG00000096188	Cmtm4	1.96688	1.02693e-31	1.8176	4.34044e-27
ENSMUSG00000032434	Cmtm6	2.00582	1.52025e-23	2.28318	8.32998e-29
ENSMUSG00000001138	Cnnm3	1.79983	1.22322e-23	1.83358	4.68973e-24
ENSMUSG00000020362	Cnot6	1.22363	9.25404e-15	1.28398	9.03198e-16
ENSMUSG00000034724	Cnot6l	1.20653	1.85943e-11	1.21268	2.83814e-11
ENSMUSG00000044288	Cnr1	1.68258	9.86647e-19	2.31068	1.74331e-32
ENSMUSG00000026112	Coa5	1.34585	1.03695e-15	1.96696	1.47398e-29
ENSMUSG00000031458	Coprs	1.51763	7.56259e-14	1.91614	1.28306e-18
ENSMUSG00000040018	Cox15	1.00974	7.99556e-12	1.4831	1.49037e-21
ENSMUSG00000045438	Cox19	1.17196	1.11203e-09	1.22016	4.81085e-10
ENSMUSG00000039782	Cpeb2	1.24109	1.66509e-13	1.2613	1.45262e-13
ENSMUSG00000039652	Cpeb3	1.25263	4.75043e-08	1.03249	1.25089e-05
ENSMUSG00000028228	Cpne3	1.04583	2.185e-09	1.31378	3.89042e-13
ENSMUSG00000035403	Crb2	1.45432	6.96166e-17	1.09505	7.1812e-10
ENSMUSG00000025958	Creb1	1.04116	4.1778e-11	1.00898	3.46447e-10
ENSMUSG00000024074	Crim1	1.2013	2.05308e-17	1.55806	1.86829e-27
ENSMUSG00000006134	Crkl	1.19309	4.21282e-23	1.31985	9.67912e-27
ENSMUSG00000003575	Crtc1	1.06494	7.12054e-16	1.03246	7.7275e-15
ENSMUSG00000068742	Cry2	1.58492	5.65075e-17	1.08973	9.84151e-09
ENSMUSG00000071714	Csf2rb2	1.71458	2.03583e-06	1.00037	0.00815898
ENSMUSG00000025162	Csnk1d	1.52345	5.36673e-16	1.59935	2.87666e-17
ENSMUSG00000032515	Csrnp1	1.13923	5.09524e-09	1.12837	1.51308e-07
ENSMUSG00000044647	Csrnp3	1.1286	1.80671e-13	1.17383	2.67585e-14
ENSMUSG00000078429	Ctdsp2	1.13479	4.15936e-21	1.38634	8.64799e-30
ENSMUSG00000042340	Ctf1	1.21952	0.000273257	2.02877	1.71169e-07
ENSMUSG00000052928	Ctif	1.40854	4.22797e-15	1.31628	2.8122e-13
ENSMUSG00000097789	Ctxnd1	1.34243	5.87793e-07	1.20596	5.06064e-05
ENSMUSG00000022865	Cxadr	1.00832	4.75429e-10	1.88976	2.1929e-30
ENSMUSG00000044365	Cxxc4	1.09324	1.6033e-10	1.02812	3.34996e-09
ENSMUSG00000019590	Cyb561	1.53007	1.01353e-16	1.88368	2.00683e-23
ENSMUSG00000034445	Cyb561a3	1.20284	3.92164e-19	1.61049	5.76345e-30
ENSMUSG00000063415	Cyp26b1	1.48844	9.26696e-13	2.13151	2.5463e-23
ENSMUSG00000022864	D16Ertd472e	1.04599	1.82593e-07	1.11711	2.51574e-07
ENSMUSG00000094910	D430019H16Rik	1.33152	3.46793e-21	1.59963	2.73603e-29
ENSMUSG00000044548	Dact1	1.11865	4.32438e-13	1.3382	1.51288e-17
ENSMUSG00000028436	Dcaf12	1.67236	9.98058e-18	2.0922	8.69993e-26
ENSMUSG00000045284	Dcaf12l1	1.12402	1.85689e-08	2.1453	2.84847e-22
ENSMUSG00000049354	Dcaf7	1.85593	2.60823e-24	1.6319	3.0196e-19
ENSMUSG00000035107	Dcbld2	1.37847	3.51467e-21	1.55325	1.41231e-25
ENSMUSG00000029366	Dck	1.30258	2.17604e-09	1.80481	1.08712e-15
ENSMUSG00000024472	Dcp2	1.78049	1.98643e-21	1.40204	9.14746e-14
ENSMUSG00000051674	Dcun1d4	1.275	4.9577e-08	1.25022	1.30603e-07
ENSMUSG00000031285	Dcx	1.38124	2.06844e-14	1.68385	2.14254e-20
ENSMUSG00000020108	Ddit4	1.20472	1.26027e-12	1.60776	3.63228e-20
ENSMUSG00000046818	Ddit4l	1.53972	8.12931e-08	1.50004	1.0711e-06
ENSMUSG00000001482	Def8	1.18114	6.36508e-21	1.20662	5.6586e-21
ENSMUSG00000021697	Depdc1b	1.47788	5.10221e-06	1.47151	2.91026e-05
ENSMUSG00000022365	Derl1	1.39548	2.23252e-17	1.95056	5.70808e-31
ENSMUSG00000018442	Derl2	1.30315	1.76535e-15	1.75897	4.08547e-25
ENSMUSG00000026502	Desi2	1.54518	7.788e-19	1.81595	8.91058e-23
ENSMUSG00000003166	Dgcr2	1.33831	7.29257e-26	1.79416	1.8599e-43
ENSMUSG00000034926	Dhcr24	1.02782	2.64758e-18	1.91867	1.35708e-56
ENSMUSG00000047992	Dipk1c	1.57383	4.00449e-12	2.31633	2.32788e-21
ENSMUSG00000043670	Diras1	1.59147	3.72133e-20	2.01489	7.83913e-30
ENSMUSG00000047842	Diras2	1.31857	3.77289e-20	1.94742	5.22548e-39
ENSMUSG00000005483	Dnajb1	1.41125	1.57684e-13	1.99871	3.94283e-24
ENSMUSG00000074212	Dnajb14	1.37131	1.92474e-14	1.47476	4.94289e-16
ENSMUSG00000028035	Dnajb4	1.28177	4.27314e-10	1.50875	1.48825e-12
ENSMUSG00000024350	Dnajc18	1.02023	3.74603e-11	1.67313	3.13227e-26
ENSMUSG00000000826	Dnajc5	1.58774	4.56084e-25	2.17051	3.16877e-43
ENSMUSG00000042523	Dnal1	1.57136	5.62498e-16	1.61266	2.50223e-16
ENSMUSG00000022102	Dok2	1.15166	0.00865441	1.9522	5.49616e-05
ENSMUSG00000027560	Dok5	1.191	5.88665e-09	1.2476	1.73e-09
ENSMUSG00000030584	Dpf1	1.02275	9.36211e-12	1.33115	1.89676e-18
ENSMUSG00000021221	Dpf3	1.626	2.38742e-12	1.19789	4.57483e-07
ENSMUSG00000045205	Dpy19l4	1.06393	4.79422e-10	1.2413	1.26674e-12
ENSMUSG00000022048	Dpysl2	1.48805	5.87194e-14	1.67637	3.73459e-17
ENSMUSG00000024501	Dpysl3	1.08826	5.33364e-12	1.3661	6.63608e-18
ENSMUSG00000029168	Dpysl5	1.07818	1.40811e-11	1.29239	7.00224e-16
ENSMUSG00000024302	Dtna	1.23191	3.51117e-12	1.1552	1.03331e-10
ENSMUSG00000039982	Dtx4	1.32738	8.41265e-20	1.67157	1.44869e-29
ENSMUSG00000030002	Dusp11	1.00145	2.89754e-12	1.52351	3.87435e-25
ENSMUSG00000047205	Dusp18	1.1844	5.13241e-13	1.87202	1.20134e-27
ENSMUSG00000069255	Dusp22	1.34772	2.00422e-12	1.21148	1.22023e-09
ENSMUSG00000031530	Dusp4	1.15107	6.49671e-13	1.23269	3.29069e-14
ENSMUSG00000020483	Dynll2	1.66546	1.55541e-21	2.09338	5.46534e-32
ENSMUSG00000022897	Dyrk1a	1.11404	1.2175e-17	1.16219	1.00523e-18
ENSMUSG00000028630	Dyrk2	1.00115	1.73089e-12	1.14451	1.67277e-15
ENSMUSG00000027490	E2f1	1.53065	1.11977e-14	1.73274	5.53647e-17
ENSMUSG00000018983	E2f2	1.6133	8.93199e-12	1.29551	2.40602e-07
ENSMUSG00000016477	E2f3	1.46165	7.77632e-14	1.38864	6.09283e-12
ENSMUSG00000030104	Edem1	1.3942	6.03597e-15	1.19174	3.8239e-11
ENSMUSG00000039157	Eeig1	1.08365	2.45999e-09	1.24092	2.29392e-11
ENSMUSG00000048915	Efna5	1.06246	4.74129e-12	1.23341	4.15958e-15
ENSMUSG00000020658	Efr3b	1.52031	4.01257e-20	1.29171	5.89683e-15
ENSMUSG00000062762	Ei24	1.57866	1.51475e-16	2.35523	7.14829e-33
ENSMUSG00000070705	Eid2b	1.1478	2.92881e-10	1.40109	1.3686e-13
ENSMUSG00000006941	Eif1b	1.17157	8.86719e-08	1.82151	3.32653e-16
ENSMUSG00000026254	Eif4e2	1.37286	7.16385e-11	1.15858	5.26772e-08
ENSMUSG00000020091	Eif4ebp2	1.57961	1.57754e-19	1.68803	8.55419e-22
ENSMUSG00000040731	Eif4h	1.00409	3.72088e-16	1.2047	3.31118e-22
ENSMUSG00000050192	Eif5a2	1.36189	1.70076e-08	2.4398	7.94898e-21
ENSMUSG00000031103	Elf4	1.28568	1.65529e-05	1.99794	2.23827e-10
ENSMUSG00000026436	Elk4	1.20857	9.47803e-13	1.00321	4.98419e-09
ENSMUSG00000021364	Elovl2	1.11773	1.06766e-13	1.97581	3.05188e-36
ENSMUSG00000021696	Elovl7	1.41903	7.44665e-09	1.53314	1.57168e-08
ENSMUSG00000018565	Elp5	1.16097	1.19764e-09	1.81887	2.29845e-20
ENSMUSG00000031819	Emc8	1.25559	1.70988e-22	1.22259	1.50654e-20
ENSMUSG00000041773	Enc1	1.25496	5.54562e-12	1.59541	3.28725e-18
ENSMUSG00000023961	Enpp4	1.2492	1.01721e-09	1.49364	2.26649e-12
ENSMUSG00000055493	Epm2a	1.27059	1.0638e-12	1.37712	3.09545e-13
ENSMUSG00000046785	Epm2aip1	1.31974	3.42626e-13	1.51709	1.13215e-16
ENSMUSG00000021694	Ercc8	1.23031	1.26051e-13	1.19095	4.4848e-12
ENSMUSG00000030275	Etnk1	1.78269	1.76519e-17	1.46957	2.09263e-12
ENSMUSG00000032035	Ets1	1.21953	6.12972e-06	1.39992	2.93963e-07
ENSMUSG00000038235	F11r	1.22414	4.1381e-05	1.86175	2.54904e-09
ENSMUSG00000078317	F8a	1.5506	7.5607e-10	2.08373	2.7022e-15
ENSMUSG00000037503	Fam168b	1.73014	9.2318e-24	1.95409	2.94221e-29
ENSMUSG00000051185	Fam174a	1.12107	3.28327e-05	1.19699	2.0228e-05
ENSMUSG00000078670	Fam174b	1.00565	2.49804e-11	1.91623	5.65038e-34
ENSMUSG00000042595	Fam199x	1.54246	4.55076e-17	1.62303	1.76461e-17
ENSMUSG00000070476	Fam217b	1.02003	3.09527e-10	1.5195	1.09361e-18
ENSMUSG00000028439	Fam219a	1.52019	2.80359e-22	1.54701	1.36039e-22
ENSMUSG00000030207	Fam234b	1.62685	3.29711e-18	2.49881	2.03039e-38
ENSMUSG00000046546	Fam43a	1.53946	3.13927e-11	1.7369	2.44461e-13
ENSMUSG00000034300	Fam53c	1.90024	6.8383e-18	2.16406	3.77839e-22
ENSMUSG00000037119	Fam91a1	1.3536	6.35214e-18	1.13305	1.58344e-12
ENSMUSG00000028453	Fancg	1.31465	9.12744e-12	1.02789	3.13845e-07
ENSMUSG00000028246	Faxc	1.47547	3.25053e-21	1.70116	6.26132e-27
ENSMUSG00000030019	Fbxl14	1.51088	8.70785e-11	1.79902	3.19285e-14
ENSMUSG00000066640	Fbxl18	1.79769	4.18956e-23	1.31246	4.0216e-13
ENSMUSG00000022124	Fbxl3	1.05369	8.79253e-13	1.0431	6.55243e-12
ENSMUSG00000032898	Fbxo21	1.2201	3.48379e-21	1.34167	6.61463e-25
ENSMUSG00000047539	Fbxo28	1.17723	1.25733e-13	1.20087	2.01021e-13
ENSMUSG00000035329	Fbxo33	1.11675	8.12541e-09	1.51564	1.68914e-13
ENSMUSG00000028920	Fbxo42	1.29458	1.0392e-15	1.07588	5.11484e-11
ENSMUSG00000020271	Fbxw11	1.43405	3.80041e-17	1.53365	3.98314e-19
ENSMUSG00000059089	Fcgr4	1.42041	0.00205538	4.15322	1.19794e-08
ENSMUSG00000032244	Fem1b	1.46068	2.34533e-20	1.58054	3.03007e-23
ENSMUSG00000033319	Fem1c	1.13849	7.07158e-15	1.23591	1.31571e-16
ENSMUSG00000037432	Fer1l5	1.04512	7.92359e-07	1.14654	2.756e-07
ENSMUSG00000031137	Fgf13	1.15832	1.37813e-08	1.46231	1.49708e-12
ENSMUSG00000095440	Fignl2	1.90085	3.57187e-10	1.11348	0.000655239
ENSMUSG00000048486	Fitm2	1.10379	6.15829e-12	1.72084	1.69086e-24
ENSMUSG00000061981	Flot2	1.18923	1.67227e-12	1.69188	6.86076e-23
ENSMUSG00000066595	Flvcr1	1.27671	1.52497e-14	1.44357	5.05476e-17
ENSMUSG00000075415	Fnbp1	1.31194	2.32043e-12	1.03691	3.98911e-08
ENSMUSG00000039735	Fnbp1l	1.017	1.02486e-08	1.00733	1.72305e-08
ENSMUSG00000061175	Fnip2	1.15779	8.26126e-17	1.12127	1.62281e-15
ENSMUSG00000029135	Fosl2	1.64329	1.83481e-19	1.58888	4.68463e-18
ENSMUSG00000020950	Foxg1	1.08647	4.42573e-11	1.52274	6.1293e-20
ENSMUSG00000032998	Foxj3	1.26052	1.86631e-11	1.1251	2.97945e-09
ENSMUSG00000039275	Foxk2	1.13086	8.03103e-15	1.62439	7.55797e-28
ENSMUSG00000033713	Foxn3	1.1119	3.80301e-14	1.00596	1.24864e-11
ENSMUSG00000044167	Foxo1	1.29577	7.15718e-14	1.5906	2.48946e-19
ENSMUSG00000048756	Foxo3	1.55718	1.6594e-26	1.4047	1.51566e-21
ENSMUSG00000047604	Frat2	1.84938	6.53606e-23	2.15149	5.63914e-28
ENSMUSG00000045589	Frrs1l	1.3168	7.05027e-16	1.65896	1.51698e-23
ENSMUSG00000020170	Frs2	1.45064	2.42783e-13	1.33476	2.43376e-11
ENSMUSG00000023266	Frs3	1.16186	8.97505e-10	1.21668	6.05277e-10
ENSMUSG00000054752	Fsd1l	1.339	3.06979e-13	1.32036	1.24127e-12
ENSMUSG00000039357	Fut11	1.04182	1.36782e-10	1.43486	9.82943e-18
ENSMUSG00000066705	Fxyd6	1.04747	9.86726e-09	2.18581	2.47908e-31
ENSMUSG00000044674	Fzd1	1.20626	5.78844e-16	1.49857	1.04771e-22
ENSMUSG00000007989	Fzd3	1.69617	5.38554e-20	2.05566	6.70599e-28
ENSMUSG00000049791	Fzd4	1.19929	1.38942e-10	1.14429	5.54506e-09
ENSMUSG00000045005	Fzd5	1.58623	2.48931e-09	1.69885	1.34278e-09
ENSMUSG00000022297	Fzd6	1.07963	8.5624e-06	1.35277	8.9693e-08
ENSMUSG00000036904	Fzd8	1.13601	2.61455e-19	1.07606	1.73271e-16
ENSMUSG00000018583	G3bp1	1.24228	2.34806e-17	1.39484	4.95826e-21
ENSMUSG00000029405	G3bp2	1.01769	2.43244e-08	1.27664	3.68416e-12
ENSMUSG00000024462	Gabbr1	1.00756	7.45306e-12	1.78881	5.71389e-33
ENSMUSG00000055026	Gabrg3	1.04494	1.88045e-09	1.12289	2.42592e-10
ENSMUSG00000031344	Gabrq	1.03183	1.05699e-05	1.48591	9.62009e-09
ENSMUSG00000052557	Gan	1.92741	2.45174e-21	1.07187	1.1569e-07
ENSMUSG00000033066	Gas7	1.15576	4.36655e-12	1.1648	3.64137e-12
ENSMUSG00000038233	Gask1a	1.21627	3.58547e-09	1.19924	5.89534e-08
ENSMUSG00000091387	Gcnt4	1.18368	2.64496e-05	1.86427	3.06723e-08
ENSMUSG00000015291	Gdi1	1.3266	5.28155e-13	1.56195	3.04059e-17
ENSMUSG00000023147	Get1	1.85666	5.49775e-21	2.55908	3.05188e-36
ENSMUSG00000029992	Gfpt1	1.43223	9.24171e-15	1.19597	1.17745e-10
ENSMUSG00000006344	Ggt5	1.36942	4.62633e-05	1.10824	0.00151531
ENSMUSG00000018415	Gid4	1.13709	9.32401e-12	1.48558	4.89044e-18
ENSMUSG00000068615	Gjd2	1.01351	3.00312e-07	1.91165	2.15777e-20
ENSMUSG00000021318	Gli3	1.12569	1.5722e-10	1.33177	1.42912e-13
ENSMUSG00000011884	Gltp	1.05899	3.22432e-09	2.38406	1.01403e-32
ENSMUSG00000100486	Gm4131	1.44024	0.000260322	1.4652	0.000584263
ENSMUSG00000028901	Gmeb1	1.17746	3.82284e-10	1.13675	3.08452e-09
ENSMUSG00000038705	Gmeb2	1.46858	9.27462e-19	1.13035	1.9218e-11
ENSMUSG00000062014	Gmfb	1.35634	4.36527e-18	1.62692	1.48871e-24
ENSMUSG00000027823	Gmps	1.09457	3.11578e-11	1.3302	1.52602e-15
ENSMUSG00000020611	Gna13	1.80544	1.92691e-26	1.93737	2.73603e-29
ENSMUSG00000000001	Gnai3	1.34397	9.44419e-20	1.45949	2.11208e-22
ENSMUSG00000024639	Gnaq	1.29241	6.09741e-16	1.48278	3.31127e-20
ENSMUSG00000029064	Gnb1	1.29391	3.74082e-15	1.89116	1.22014e-29
ENSMUSG00000052102	Gnpda1	1.24936	1.18436e-07	1.47849	1.36788e-09
ENSMUSG00000042532	Golga7b	1.14762	1.0265e-14	1.77422	7.5826e-31
ENSMUSG00000019861	Gopc	1.16561	3.94312e-13	1.06686	1.09896e-10
ENSMUSG00000020946	Gosr2	1.1469	3.94063e-18	1.79754	2.24501e-39
ENSMUSG00000024978	Gpam	1.16761	1.86974e-18	1.20309	4.25256e-19
ENSMUSG00000031545	Gpat4	1.04653	2.31296e-15	1.34941	5.16764e-24
ENSMUSG00000021254	Gpatch2l	1.52609	2.39894e-26	1.02131	1.93719e-12
ENSMUSG00000050627	Gpd1l	1.02573	1.59258e-12	1.56076	7.14903e-26
ENSMUSG00000031148	Gpkow	1.18917	8.98597e-18	1.34466	4.36109e-21
ENSMUSG00000031342	Gpm6b	1.20197	2.0997e-14	1.68626	2.85025e-26
ENSMUSG00000000194	Gpr107	1.32748	6.08103e-16	1.3458	3.7819e-16
ENSMUSG00000047875	Gpr157	1.69081	6.47628e-14	1.28375	5.11371e-08
ENSMUSG00000040836	Gpr161	1.44082	1.65417e-21	1.43634	3.64864e-21
ENSMUSG00000056679	Gpr173	1.58329	1.60376e-13	2.37475	9.94007e-27
ENSMUSG00000040133	Gpr176	1.45402	4.37957e-13	1.93731	2.72577e-20
ENSMUSG00000053164	Gpr21	1.1369	2.54139e-15	1.77908	1.04124e-32
ENSMUSG00000040125	Gpr26	1.30048	1.89639e-21	1.19046	4.98917e-18
ENSMUSG00000072875	Gpr27	1.19952	1.58756e-18	1.55934	3.69645e-29
ENSMUSG00000040372	Gpr63	1.27754	4.38977e-10	1.45296	1.07917e-11
ENSMUSG00000035900	Gramd4	1.01253	2.5889e-15	1.04154	8.78486e-16
ENSMUSG00000001985	Grik3	1.2712	1.26457e-16	1.2627	2.45912e-16
ENSMUSG00000030209	Grin2b	1.51851	1.86142e-15	1.3741	6.16551e-13
ENSMUSG00000023192	Grm2	1.38842	1.47404e-19	2.05801	1.38856e-38
ENSMUSG00000031364	Grpr	1.13788	0.000100393	2.32395	6.17447e-11
ENSMUSG00000022812	Gsk3b	1.58838	7.68322e-15	1.65374	7.45871e-16
ENSMUSG00000020962	Gtf2a1	1.37869	2.76195e-13	1.26948	2.76614e-11
ENSMUSG00000035666	Gtf3c4	1.56074	2.37559e-30	1.33464	2.60724e-22
ENSMUSG00000042535	Gtpbp1	1.22238	9.06619e-15	1.32754	8.73489e-17
ENSMUSG00000036197	Gxylt1	1.61311	5.81943e-12	1.37847	7.16571e-09
ENSMUSG00000030074	Gxylt2	1.4702	7.18992e-09	1.33493	3.70484e-07
ENSMUSG00000023083	H2-M10.2	1.42378	0.000193522	1.60563	0.000408567
ENSMUSG00000053835	H2-T24	1.46352	8.54123e-06	1.35233	6.86542e-05
ENSMUSG00000060639	H4c9	1.77322	5.50615e-18	2.59016	1.30528e-30
ENSMUSG00000030606	Hapln3	1.51112	5.08639e-11	2.18616	3.20981e-18
ENSMUSG00000022507	Hapstr1	1.38679	4.3748e-21	1.39297	1.49037e-20
ENSMUSG00000027285	Haus2	1.12907	2.72423e-09	1.63873	2.19258e-16
ENSMUSG00000024486	Hbegf	1.21686	4.74578e-12	2.10805	4.71864e-29
ENSMUSG00000049241	Hcar1	1.10995	0.00357179	1.8264	1.35036e-05
ENSMUSG00000027360	Hdc	1.16101	0.00392796	1.55515	0.000222933
ENSMUSG00000039879	Heca	1.25409	2.82145e-21	1.0435	1.27803e-14
ENSMUSG00000075254	Heg1	1.33973	2.10883e-11	1.42375	1.6354e-12
ENSMUSG00000021260	Hhipl1	1.17504	8.97577e-11	1.04992	4.06698e-08
ENSMUSG00000050240	Hic2	1.61609	5.72927e-16	1.00229	6.98212e-07
ENSMUSG00000043421	Hilpda	1.73377	3.0074e-10	2.77276	1.19901e-20
ENSMUSG00000008730	Hipk1	1.39001	3.76967e-14	1.51981	2.20982e-16
ENSMUSG00000021366	Hivep1	1.19636	9.35053e-14	1.11538	5.36442e-12
ENSMUSG00000003949	Hlf	1.33155	4.2003e-09	1.58419	1.00752e-11
ENSMUSG00000007836	Hnrnpa0	1.53197	4.76308e-32	1.4894	7.03001e-30
ENSMUSG00000025813	Homer2	1.56837	4.51126e-21	1.28386	1.92936e-14
ENSMUSG00000046607	Hrk	1.81093	1.60612e-21	1.55083	7.87803e-16
ENSMUSG00000040151	Hs2st1	1.07732	2.77184e-13	1.5603	2.5372e-25
ENSMUSG00000070407	Hs3st3b1	1.24903	3.80483e-08	1.84007	2.73032e-13
ENSMUSG00000026675	Hsd17b7	1.19405	1.17646e-08	1.61359	5.19035e-14
ENSMUSG00000034189	Hsdl1	1.4302	3.65883e-23	1.77708	1.44966e-33
ENSMUSG00000091971	Hspa1a	1.06969	0.000162517	1.39356	3.99743e-06
ENSMUSG00000007033	Hspa1l	1.00312	6.41767e-05	1.12369	3.95855e-05
ENSMUSG00000070687	Htr1d	1.27886	4.35355e-08	1.82746	7.35864e-12
ENSMUSG00000041380	Htr2c	1.37013	1.31604e-08	1.90658	1.74893e-14
ENSMUSG00000039106	Htr5a	1.08849	7.90086e-06	1.82513	6.47085e-13
ENSMUSG00000024798	Htr7	1.32438	1.03321e-12	2.05068	6.69705e-23
ENSMUSG00000020413	Hus1	1.41295	2.27724e-14	1.26033	1.20717e-10
ENSMUSG00000028995	Hycc1	1.28483	9.44951e-17	1.26085	6.67074e-16
ENSMUSG00000049287	Iba57	1.55656	2.64503e-16	1.23336	3.09905e-10
ENSMUSG00000039662	Icmt	1.88019	1.16542e-27	1.70808	1.02796e-22
ENSMUSG00000031549	Ido2	1.43225	0.00272314	1.91493	0.000479794
ENSMUSG00000056708	Ier5	1.29044	2.74745e-20	1.44864	9.07614e-24
ENSMUSG00000041025	Iffo2	1.57857	1.40105e-19	1.36389	1.01848e-14
ENSMUSG00000032816	Igdcc4	1.43439	4.77704e-21	1.35542	9.09553e-19
ENSMUSG00000020053	Igf1	1.07231	0.000847881	1.98337	1.61451e-09
ENSMUSG00000005533	Igf1r	1.25207	1.13882e-12	1.07252	1.2468e-09
ENSMUSG00000017493	Igfbp4	1.06173	9.44649e-12	1.94596	6.07153e-34
ENSMUSG00000110185	Igip	1.67962	2.49329e-19	1.23064	2.38148e-10
ENSMUSG00000042035	Igsf3	1.30319	1.27803e-17	1.23124	7.22219e-16
ENSMUSG00000037995	Igsf9	1.30789	9.15242e-20	1.30992	1.77308e-19
ENSMUSG00000034275	Igsf9b	1.65386	2.59802e-16	1.57999	5.44856e-15
ENSMUSG00000004221	Ikbkg	1.38166	2.99884e-24	1.32653	2.33833e-21
ENSMUSG00000002897	Il17ra	1.35029	9.82444e-11	1.17862	3.94621e-08
ENSMUSG00000040717	Il17rd	1.67988	1.16539e-14	1.97438	5.6371e-19
ENSMUSG00000026072	Il1r1	1.04957	0.000373149	1.33103	5.35733e-05
ENSMUSG00000056692	Ilrun	1.71941	8.72096e-22	1.67162	1.94077e-20
ENSMUSG00000032968	Inha	1.57454	1.1174e-24	1.63177	6.95935e-24
ENSMUSG00000037035	Inhbb	1.11479	1.27892e-15	1.41124	1.73566e-22
ENSMUSG00000048458	Inka2	1.27707	1.53297e-12	1.42526	3.41047e-14
ENSMUSG00000040865	Ino80d	1.58153	1.4399e-20	1.41234	1.48179e-16
ENSMUSG00000003721	Insig2	1.42938	6.14744e-19	1.97805	1.30528e-30
ENSMUSG00000068154	Insm1	1.6178	3.56212e-25	1.69458	1.57372e-26
ENSMUSG00000032594	Ip6k1	1.34468	1.34553e-25	1.27703	5.1037e-23
ENSMUSG00000060733	Ipmk	1.29401	1.30118e-13	1.2513	2.74233e-12
ENSMUSG00000051495	Irf2bp2	1.17183	9.70736e-18	1.2294	5.96927e-19
ENSMUSG00000034168	Irf2bpl	1.30151	2.04038e-18	1.5026	1.25338e-23
ENSMUSG00000041037	Irgq	1.66418	1.33667e-25	1.3696	6.65492e-18
ENSMUSG00000055980	Irs1	1.41886	1.99991e-16	1.40685	5.47344e-16
ENSMUSG00000038894	Irs2	1.14755	9.28197e-17	1.07426	1.45725e-14
ENSMUSG00000024601	Isoc1	1.40448	3.33881e-23	1.81357	6.16712e-35
ENSMUSG00000020689	Itgb3	1.59901	1.164e-19	1.4738	1.35213e-15
ENSMUSG00000025321	Itgb8	1.20182	8.78292e-14	1.07069	4.92936e-11
ENSMUSG00000025780	Itih5	1.07523	0.00013083	1.54376	5.67774e-08
ENSMUSG00000074825	Itpripl1	1.53032	7.32178e-16	1.89253	2.62692e-22
ENSMUSG00000095115	Itpripl2	1.9251	1.40654e-11	1.95951	1.22913e-11
ENSMUSG00000018412	Kansl1	1.22707	3.31498e-13	1.26161	1.09657e-13
ENSMUSG00000059486	Kbtbd2	1.1118	9.28527e-14	1.34558	1.53551e-18
ENSMUSG00000075502	Kbtbd6	1.29318	6.11236e-06	1.1376	0.000414653
ENSMUSG00000043881	Kbtbd7	1.05778	1.43374e-13	1.28783	2.38443e-18
ENSMUSG00000030031	Kbtbd8	1.24503	1.99016e-07	1.33418	3.33977e-07
ENSMUSG00000040724	Kcna2	1.19121	2.34016e-15	1.37458	5.21543e-19
ENSMUSG00000050556	Kcnb1	1.46457	1.8694e-17	1.44112	9.8495e-17
ENSMUSG00000058975	Kcnc1	1.60332	3.5302e-21	1.45513	1.13849e-17
ENSMUSG00000035681	Kcnc2	1.19473	4.37144e-10	1.22026	5.25374e-10
ENSMUSG00000027895	Kcnc4	1.0834	2.37367e-14	1.22997	1.53732e-16
ENSMUSG00000045053	Kcng3	1.68146	4.06506e-15	1.59955	5.51356e-12
ENSMUSG00000058248	Kcnh1	1.04379	5.78219e-11	1.06714	5.49988e-11
ENSMUSG00000044708	Kcnj10	1.11696	4.59052e-14	1.57082	9.03011e-25
ENSMUSG00000062609	Kcnj15	1.57411	0.00456932	1.81453	0.00538722
ENSMUSG00000032034	Kcnj5	1.30259	4.70482e-06	1.12531	0.0002738
ENSMUSG00000033854	Kcnk10	1.60971	9.77747e-20	1.6011	2.66856e-19
ENSMUSG00000049265	Kcnk3	1.34591	7.47987e-13	1.5156	4.85657e-15
ENSMUSG00000036760	Kcnk9	1.33589	6.05368e-21	1.43831	2.47335e-23
ENSMUSG00000050963	Kcns2	1.41899	2.79765e-17	2.02853	3.11592e-29
ENSMUSG00000098557	Kctd12	1.39928	1.10686e-09	1.9655	3.57324e-17
ENSMUSG00000054770	Kctd18	1.41718	2.04732e-13	1.00899	3.21025e-07
ENSMUSG00000005936	Kctd20	1.34597	8.87563e-20	1.44555	3.84519e-22
ENSMUSG00000033326	Kdm4a	1.29725	5.38941e-15	1.09899	4.09403e-11
ENSMUSG00000020668	Kif3c	1.14935	4.36044e-11	1.20864	5.16783e-12
ENSMUSG00000020653	Klf11	1.68109	4.3799e-13	1.92277	4.14668e-16
ENSMUSG00000052040	Klf13	1.09541	1.27483e-10	1.25376	2.76091e-13
ENSMUSG00000029178	Klf3	1.13727	8.72091e-13	1.25186	1.2937e-14
ENSMUSG00000029775	Klhdc10	1.66215	5.31874e-25	1.71011	5.86585e-26
ENSMUSG00000048732	Klhl11	1.17433	1.0577e-13	1.29907	1.05242e-15
ENSMUSG00000026455	Klhl12	1.49008	1.58207e-18	1.16158	1.39186e-11
ENSMUSG00000031605	Klhl2	1.50488	1.99138e-16	1.22073	3.3066e-11
ENSMUSG00000073700	Klhl21	1.922	1.81988e-20	1.278	1.83537e-09
ENSMUSG00000062901	Klhl24	1.23239	1.50267e-17	1.0643	2.73936e-13
ENSMUSG00000020948	Klhl28	1.2018	2.90579e-13	1.11182	6.11785e-11
ENSMUSG00000014164	Klhl3	1.57916	3.43772e-14	1.38916	4.03125e-11
ENSMUSG00000040102	Klhl42	1.33475	6.95471e-18	1.65415	6.89758e-25
ENSMUSG00000029312	Klhl8	1.31509	8.20254e-21	1.75843	3.33656e-33
ENSMUSG00000020988	L2hgdh	1.47605	5.96985e-11	1.33153	2.09394e-08
ENSMUSG00000030124	Lag3	1.34274	4.27957e-05	1.19824	0.000466605
ENSMUSG00000024063	Lbh	1.63874	5.42651e-17	2.4004	2.05401e-32
ENSMUSG00000063229	Ldha	1.127	6.28041e-12	1.58677	1.24636e-21
ENSMUSG00000048661	Lemd3	1.30191	2.4305e-23	1.41976	2.66218e-26
ENSMUSG00000035212	Leprot	1.37696	6.7889e-17	2.22705	1.95804e-38
ENSMUSG00000031513	Leprotl1	1.09344	4.97959e-13	1.91231	1.00949e-33
ENSMUSG00000029570	Lfng	1.95013	7.28153e-16	2.42053	1.3132e-22
ENSMUSG00000039252	Lgi2	1.20393	2.73054e-16	1.36172	1.22079e-19
ENSMUSG00000045312	Lhfpl2	1.03426	1.75127e-12	1.38532	3.60036e-20
ENSMUSG00000042873	Lhfpl4	1.84395	9.94897e-15	1.77514	1.00341e-13
ENSMUSG00000026890	Lhx6	1.31082	1.68563e-09	1.88665	2.77533e-17
ENSMUSG00000054263	Lifr	1.27378	2.44568e-14	1.44362	1.51108e-17
ENSMUSG00000025239	Limd1	1.32475	2.59101e-26	1.33666	1.05753e-24
ENSMUSG00000027162	Lin7c	1.06186	3.39552e-11	1.42793	1.53673e-18
ENSMUSG00000049288	Lix1l	1.30655	2.42982e-15	1.61961	6.43621e-22
ENSMUSG00000021484	Lman2	1.20485	3.11013e-17	1.5356	3.72525e-26
ENSMUSG00000038970	Lmtk2	1.00126	5.91736e-15	1.21569	4.12445e-21
ENSMUSG00000026686	Lmx1a	1.67496	7.86958e-05	1.50078	0.0014349
ENSMUSG00000023845	Lnpep	1.57417	1.29069e-16	1.52638	1.34827e-15
ENSMUSG00000048814	Lonrf2	1.52433	2.33933e-17	1.36928	2.82023e-14
ENSMUSG00000021608	Lpcat1	1.22601	2.0678e-16	1.87341	9.07541e-35
ENSMUSG00000026623	Lpgat1	1.19694	5.79773e-13	1.53212	8.80685e-20
ENSMUSG00000030600	Lrfn1	1.57535	4.23327e-19	2.52115	5.30646e-43
ENSMUSG00000035653	Lrfn5	1.19273	8.76416e-15	1.2445	9.87804e-16
ENSMUSG00000032913	Lrig2	1.13876	3.13987e-11	1.22339	1.76466e-12
ENSMUSG00000019796	Lrp11	1.40206	2.81318e-20	1.89998	6.07153e-34
ENSMUSG00000022305	Lrp12	1.12095	1.82854e-12	1.32756	1.34616e-16
ENSMUSG00000028613	Lrp8	1.35873	7.00845e-17	1.15441	1.38316e-12
ENSMUSG00000090291	Lrrc10b	1.20067	1.72619e-08	1.11069	1.87565e-06
ENSMUSG00000051652	Lrrc3	1.38759	2.24776e-17	2.02511	3.55637e-33
ENSMUSG00000029028	Lrrc47	1.91983	3.72805e-18	2.11133	3.90871e-21
ENSMUSG00000034158	Lrrc58	1.43999	2.37658e-21	1.36652	2.83925e-19
ENSMUSG00000073096	Lrrc61	1.07765	2.23761e-07	1.50191	2.82818e-12
ENSMUSG00000046807	Lrrc75b	1.42505	1.07221e-11	1.3621	1.46766e-10
ENSMUSG00000044847	Lsm11	1.65123	9.78484e-26	1.46551	2.68052e-20
ENSMUSG00000046908	Ltb4r1	1.30787	0.00122948	1.62963	0.000930452
ENSMUSG00000024188	Luc7l	1.52424	6.90893e-26	1.31499	1.70038e-19
ENSMUSG00000072640	Lyrm9	1.12306	1.43774e-12	1.23324	5.97481e-14
ENSMUSG00000035342	Lzts2	1.26187	4.10297e-19	1.12568	1.13832e-14
ENSMUSG00000051510	Mafg	1.9858	1.91312e-20	1.49725	2.28089e-12
ENSMUSG00000024479	Mal2	1.37557	2.3981e-11	2.46809	3.9619e-29
ENSMUSG00000033618	Map3k13	1.46427	8.18699e-18	1.23742	8.66909e-13
ENSMUSG00000028284	Map3k7	1.27229	4.04612e-18	1.4034	5.55049e-21
ENSMUSG00000053436	Mapk14	1.78811	4.56639e-23	1.80856	5.1037e-23
ENSMUSG00000021840	Mapk1ip1l	1.64651	7.0431e-16	1.66002	6.67458e-16
ENSMUSG00000042688	Mapk6	1.03651	8.06045e-11	1.29072	1.28461e-15
ENSMUSG00000027479	Mapre1	1.23361	4.76038e-13	1.52507	8.62347e-19
ENSMUSG00000018411	Mapt	1.25139	3.33369e-12	1.77087	1.88794e-22
ENSMUSG00000039100	Marchf6	1.68355	2.33458e-16	1.92759	1.10963e-20
ENSMUSG00000025702	Marchf8	1.49237	1.57261e-24	1.21955	1.03371e-16
ENSMUSG00000060657	Marf1	1.13758	3.79249e-16	1.07483	2.73426e-14
ENSMUSG00000042032	Mat2b	1.01749	2.09309e-08	1.16923	3.91937e-10
ENSMUSG00000051065	Mb21d2	1.37958	2.09036e-15	1.74056	1.49986e-22
ENSMUSG00000051098	Mblac2	1.19515	7.70806e-08	1.24585	5.91612e-08
ENSMUSG00000041607	Mbp	1.26035	4.15795e-14	1.63576	3.15982e-21
ENSMUSG00000007480	Mc5r	1.36205	4.61969e-07	2.48367	6.3914e-16
ENSMUSG00000032135	Mcam	1.28763	1.11149e-05	1.38869	3.13721e-06
ENSMUSG00000043557	Mdga1	1.27382	1.05353e-23	1.23875	2.62283e-22
ENSMUSG00000054387	Mdm4	1.74956	4.52993e-24	1.34143	7.79796e-15
ENSMUSG00000028863	Meaf6	1.57687	5.41396e-14	1.54247	2.77061e-13
ENSMUSG00000031393	Mecp2	1.2912	9.59854e-19	1.44712	1.05897e-22
ENSMUSG00000092558	Med20	1.70424	7.99136e-20	1.08888	8.93705e-09
ENSMUSG00000001419	Mef2d	1.46934	2.84598e-17	1.65781	3.50906e-21
ENSMUSG00000038503	Mesd	1.04134	2.71838e-15	1.46415	4.09974e-27
ENSMUSG00000055660	Mettl4	1.35934	3.12779e-15	1.36287	1.66646e-14
ENSMUSG00000070056	Mfhas1	1.59054	3.24234e-31	1.12413	2.99375e-16
ENSMUSG00000020818	Mfsd11	1.16862	5.55177e-12	1.20879	2.26616e-12
ENSMUSG00000038212	Mfsd14b	1.25779	3.37436e-15	1.46716	4.87733e-19
ENSMUSG00000059149	Mfsd4a	1.51425	3.7355e-15	1.30086	2.82104e-11
ENSMUSG00000096687	Mfsd4b4	1.42437	1.30566e-15	2.12985	3.3537e-27
ENSMUSG00000045665	Mfsd5	1.22989	2.15074e-16	1.76247	3.99049e-29
ENSMUSG00000042428	Mgat3	1.36553	8.36347e-26	1.7717	1.77603e-40
ENSMUSG00000026110	Mgat4a	1.37144	1.31369e-16	1.00408	2.34782e-09
ENSMUSG00000036155	Mgat5	1.41501	4.01037e-17	1.70648	9.75981e-24
ENSMUSG00000024294	Mib1	1.83829	4.69713e-30	1.21337	3.93152e-14
ENSMUSG00000008035	Mid1ip1	1.05492	3.66381e-16	1.68096	3.49284e-35
ENSMUSG00000022412	Mief1	1.32827	4.48516e-24	1.29519	5.35379e-22
ENSMUSG00000050875	Minar2	1.18983	1.34913e-08	1.43211	2.27475e-11
ENSMUSG00000042444	Mindy2	1.1767	2.43029e-15	1.27925	5.64946e-17
ENSMUSG00000022978	Mis18a	1.17546	4.59623e-06	1.35736	6.79705e-07
ENSMUSG00000070527	Mkrn3	1.54737	4.02796e-19	1.21911	1.05373e-11
ENSMUSG00000048578	Mlec	1.59358	1.52707e-24	1.97895	1.42329e-35
ENSMUSG00000038342	Mlxip	1.30694	4.1832e-15	1.19152	1.40319e-12
ENSMUSG00000003948	Mmd	1.13716	1.05049e-10	2.43265	7.8572e-40
ENSMUSG00000043131	Mob1a	1.31362	2.06309e-10	1.49456	1.55474e-12
ENSMUSG00000006262	Mob1b	1.20835	1.96691e-09	1.50746	2.02128e-13
ENSMUSG00000003348	Mob3a	1.32507	2.5126e-12	1.96403	1.35635e-23
ENSMUSG00000046096	Mosmo	1.38232	8.31638e-17	1.79232	5.40134e-25
ENSMUSG00000070305	Mpzl3	1.1376	0.000215248	2.50723	1.93358e-11
ENSMUSG00000055302	Mrfap1	1.04503	3.12774e-15	1.29356	4.342e-22
ENSMUSG00000066415	Msl2	1.17404	9.68782e-18	1.12986	4.53237e-16
ENSMUSG00000004748	Mtfp1	1.13662	5.70886e-08	2.21131	3.87811e-19
ENSMUSG00000035078	Mtmr9	1.09801	3.45492e-11	1.28538	1.64005e-14
ENSMUSG00000038065	Mturn	1.67427	1.66515e-26	1.68679	1.37099e-26
ENSMUSG00000021704	Mtx3	1.57891	3.31554e-18	1.0457	1.34689e-08
ENSMUSG00000001156	Mxd1	1.37226	2.57728e-16	1.16535	1.89347e-11
ENSMUSG00000068566	Myadm	1.10412	5.64128e-06	2.01585	6.92995e-16
ENSMUSG00000026932	Nacc2	1.76383	7.85209e-22	1.49041	6.8567e-16
ENSMUSG00000027438	Napb	1.06007	1.80576e-12	1.52892	3.73762e-23
ENSMUSG00000048142	Nat8l	1.24174	2.05896e-24	1.0757	2.18565e-18
ENSMUSG00000002341	Ncan	1.1103	2.19558e-19	1.31921	1.79292e-26
ENSMUSG00000054008	Ndst1	1.58102	1.62127e-20	2.01133	2.65175e-31
ENSMUSG00000032012	Nectin1	1.38944	2.17729e-17	1.48155	2.17527e-19
ENSMUSG00000006411	Nectin4	1.74528	5.73407e-08	1.55656	7.14852e-06
ENSMUSG00000026622	Nek2	1.31919	4.82924e-07	1.00857	0.000334609
ENSMUSG00000026393	Nek7	1.00899	5.91192e-08	1.15601	2.86452e-09
ENSMUSG00000032340	Neo1	1.13901	3.93809e-14	1.51547	1.7404e-23
ENSMUSG00000021215	Net1	1.0892	7.82335e-05	1.52005	8.40173e-08
ENSMUSG00000034413	Neurl1b	1.93132	7.79554e-25	1.5323	2.3679e-16
ENSMUSG00000028565	Nfia	1.14714	4.47823e-11	1.26252	6.03981e-13
ENSMUSG00000021032	Ngb	1.23879	0.000125862	2.7505	2.02276e-11
ENSMUSG00000044231	Nhlrc1	1.24814	2.85405e-12	1.63794	1.25901e-17
ENSMUSG00000042997	Nhlrc3	1.49977	6.89922e-20	1.52378	1.22644e-19
ENSMUSG00000079481	Nhsl2	1.32374	1.60792e-08	1.22167	2.95249e-07
ENSMUSG00000031917	Nip7	1.19663	5.05024e-09	1.48055	1.7955e-12
ENSMUSG00000030452	Nipa2	1.13245	6.23237e-13	1.39346	1.03263e-17
ENSMUSG00000028803	Nipal3	1.01717	8.65366e-16	1.41521	1.06396e-27
ENSMUSG00000055761	Nkain3	1.42403	1.09127e-22	1.45206	1.16383e-22
ENSMUSG00000042751	Nmnat2	1.15142	5.5372e-16	1.71303	3.40855e-32
ENSMUSG00000038146	Notch3	1.72266	4.97118e-34	1.06659	4.42593e-14
ENSMUSG00000033774	Npbwr1	1.39109	0.000209961	2.72648	5.05691e-11
ENSMUSG00000040998	Npnt	1.01475	1.95762e-09	1.36943	4.25771e-15
ENSMUSG00000022206	Npr3	1.31523	3.63558e-13	1.18759	2.62665e-10
ENSMUSG00000025582	Nptx1	1.25553	1.86956e-20	1.87129	8.27925e-40
ENSMUSG00000036437	Npy1r	1.02498	1.69374e-06	1.66692	3.62352e-14
ENSMUSG00000005893	Nr2c2	1.39114	2.33067e-25	1.22035	1.1246e-19
ENSMUSG00000027852	Nras	1.14773	4.34179e-13	1.58721	8.09969e-23
ENSMUSG00000042834	Nrep	1.35453	5.70274e-10	2.18471	1.22556e-22
ENSMUSG00000048978	Nrsn1	1.22768	2.22871e-09	2.18875	1.78958e-24
ENSMUSG00000054027	Nt5dc3	1.82386	1.69772e-19	1.7342	1.20556e-17
ENSMUSG00000020902	Ntn1	1.24725	3.31859e-16	1.55881	1.15893e-23
ENSMUSG00000117406	Ntn3	1.50347	2.76817e-22	1.08245	4.55137e-12
ENSMUSG00000059146	Ntrk3	1.48628	1.17908e-21	1.26176	4.33812e-16
ENSMUSG00000009772	Nuak2	1.03581	3.9295e-05	1.29445	1.30878e-06
ENSMUSG00000053838	Nudcd3	1.71819	3.01294e-16	1.76651	6.34309e-17
ENSMUSG00000073293	Nudt10	1.0129	3.67519e-07	1.04538	4.22422e-07
ENSMUSG00000073295	Nudt11	1.78865	6.29991e-23	1.95253	1.24786e-25
ENSMUSG00000030091	Nup210	1.2272	5.64611e-15	1.22263	9.46481e-15
ENSMUSG00000023068	Nus1	1.0047	9.80556e-10	1.64097	2.35299e-22
ENSMUSG00000048148	Nwd1	1.44073	7.62508e-21	1.34111	5.04092e-18
ENSMUSG00000022120	Obi1	1.13956	1.87265e-06	1.12839	4.796e-06
ENSMUSG00000050511	Oprd1	1.40992	1.26456e-07	1.73338	9.59745e-10
ENSMUSG00000025905	Oprk1	1.00406	0.000723052	1.66239	4.5657e-07
ENSMUSG00000000766	Oprm1	1.25356	9.81304e-13	1.58168	6.403e-17
ENSMUSG00000050128	Or5m10	1.17832	2.10912e-10	1.00535	2.66249e-07
ENSMUSG00000024687	Osbp	1.05125	2.3649e-13	1.13682	5.09072e-15
ENSMUSG00000036990	Otud4	1.36335	2.78342e-11	1.05101	3.77403e-07
ENSMUSG00000027765	P2ry1	1.6344	1.27669e-15	2.0431	2.88823e-21
ENSMUSG00000036022	Pabir2	1.34888	0.000605104	1.49209	0.000330172
ENSMUSG00000021143	Pacs2	1.25822	8.77418e-18	1.10663	5.05728e-14
ENSMUSG00000020745	Pafah1b1	1.16246	1.48598e-17	1.14634	5.65248e-17
ENSMUSG00000003131	Pafah1b2	1.36302	2.40536e-16	1.74559	4.16765e-25
ENSMUSG00000037366	Pafah2	1.07784	6.86106e-07	1.14132	5.19847e-07
ENSMUSG00000027508	Pag1	1.37402	2.2631e-15	1.37521	3.67594e-15
ENSMUSG00000045896	Paip2b	1.21851	2.061e-12	1.25044	1.1268e-12
ENSMUSG00000031284	Pak3	1.0075	5.11575e-10	1.10224	1.65584e-11
ENSMUSG00000074923	Pak6	1.39039	6.91221e-20	1.10584	4.65058e-13
ENSMUSG00000018846	Pank3	1.55306	9.2942e-18	1.30946	5.76139e-13
ENSMUSG00000031934	Panx1	1.25678	4.26319e-18	1.71302	2.78686e-31
ENSMUSG00000025931	Paqr8	1.28917	1.61741e-15	1.78268	4.04823e-27
ENSMUSG00000064225	Paqr9	1.33812	5.14067e-17	2.01514	2.24427e-34
ENSMUSG00000044641	Pard6b	1.82803	6.17256e-17	1.87312	7.7185e-16
ENSMUSG00000037997	Parp11	1.5004	1.37023e-12	1.41428	4.08754e-11
ENSMUSG00000052534	Pbx1	1.05379	1.01779e-11	1.19098	1.92936e-14
ENSMUSG00000021496	Pcbd2	1.23079	0.000198835	1.67458	5.84342e-06
ENSMUSG00000051375	Pcdh1	1.28798	4.61659e-15	1.4841	2.75126e-19
ENSMUSG00000047910	Pcdhb16	1.29377	4.16858e-13	1.25171	5.87246e-12
ENSMUSG00000046387	Pcdhb17	1.14441	3.27867e-13	1.13384	1.78845e-12
ENSMUSG00000043313	Pcdhb19	1.06754	2.09852e-11	1.02249	3.09121e-10
ENSMUSG00000073591	Pcdhb22	1.39759	6.60265e-11	1.29956	2.28687e-09
ENSMUSG00000024805	Pcgf5	1.08088	6.83014e-07	1.11264	1.6518e-06
ENSMUSG00000021140	Pcnx1	1.51946	3.13995e-26	1.29535	1.62171e-19
ENSMUSG00000054874	Pcnx3	1.13356	1.49104e-12	1.04215	9.25565e-11
ENSMUSG00000009030	Pdcl	1.1681	4.92349e-06	1.51365	7.16629e-09
ENSMUSG00000000489	Pdgfb	1.20385	2.35818e-12	1.12797	1.75696e-10
ENSMUSG00000028273	Pdlim5	1.39614	3.7495e-11	1.51939	1.99847e-12
ENSMUSG00000048371	Pdp2	1.45246	2.21811e-12	1.50263	1.40336e-12
ENSMUSG00000024122	Pdpk1	1.67352	1.17169e-21	1.53561	2.384e-18
ENSMUSG00000032788	Pdxk	1.75224	4.93654e-21	1.65653	9.17726e-19
ENSMUSG00000002006	Pdzd4	1.23023	4.02973e-24	1.30306	1.85814e-26
ENSMUSG00000074746	Pdzd8	1.08187	2.9193e-11	1.51679	3.85527e-20
ENSMUSG00000070526	Peg12	1.10457	1.44037e-07	1.36986	1.08721e-08
ENSMUSG00000067825	Pex26	1.08334	4.13898e-14	1.23396	1.89667e-16
ENSMUSG00000006412	Pfdn2	1.08166	3.48679e-08	1.68621	1.01798e-16
ENSMUSG00000029500	Pgam5	1.24034	3.97398e-18	2.02525	4.81509e-41
ENSMUSG00000073678	Pgap1	1.28927	1.34074e-11	1.71721	5.62484e-19
ENSMUSG00000050751	Pgbd5	1.04579	6.56873e-16	1.28387	1.50066e-21
ENSMUSG00000056204	Pgpep1	1.76724	3.08086e-30	2.14393	5.87258e-40
ENSMUSG00000062866	Phactr2	1.12883	2.63695e-07	1.04945	3.02433e-06
ENSMUSG00000049687	Pheta2	1.3327	8.60004e-05	1.79931	4.56433e-06
ENSMUSG00000047777	Phf13	1.01461	1.27415e-11	1.44453	5.44528e-20
ENSMUSG00000061360	Phf5a	1.27485	2.28964e-18	2.17279	3.78556e-42
ENSMUSG00000031732	Phlpp2	1.38444	1.28204e-18	1.00192	2.89643e-10
ENSMUSG00000039987	Phtf2	1.35269	2.40265e-12	1.63043	1.30583e-16
ENSMUSG00000031381	Piga	1.69242	7.35193e-16	1.5094	9.68308e-12
ENSMUSG00000024145	Pigf	1.31759	6.93169e-07	2.41279	5.85125e-17
ENSMUSG00000045140	Pigw	1.03297	4.12123e-06	1.40673	4.35478e-09
ENSMUSG00000041417	Pik3r1	1.30672	8.39755e-11	1.09425	6.49191e-08
ENSMUSG00000024014	Pim1	1.02538	1.11424e-10	1.24096	1.15128e-13
ENSMUSG00000018547	Pip4k2b	1.14516	6.30923e-14	1.64036	3.1441e-26
ENSMUSG00000035953	Pip4p1	1.46065	6.40198e-14	1.26575	1.2423e-10
ENSMUSG00000040543	Pitpnm3	1.54607	5.89046e-17	1.1551	6.98276e-10
ENSMUSG00000024083	Pja2	1.04758	3.61325e-12	1.20645	1.8396e-15
ENSMUSG00000024247	Pkdcc	1.1564	7.31766e-16	1.16093	8.44187e-15
ENSMUSG00000051413	Plagl2	1.07652	1.74963e-09	1.39702	9.88686e-14
ENSMUSG00000087141	Plcxd2	1.22412	2.54755e-21	1.67387	5.74741e-36
ENSMUSG00000031557	Plekha2	1.11377	5.25691e-05	1.11885	9.53196e-05
ENSMUSG00000005225	Plekha8	1.44259	8.30841e-22	1.27989	1.91101e-16
ENSMUSG00000026123	Plekhb2	1.59957	8.10495e-20	1.62025	6.24286e-20
ENSMUSG00000052151	Plpp2	1.35663	1.43584e-14	1.92562	1.3054e-22
ENSMUSG00000041141	Pnma8a	1.05564	3.47227e-15	1.36199	4.08076e-23
ENSMUSG00000108348	Pnma8c	1.49351	9.70369e-16	1.3574	7.43583e-13
ENSMUSG00000046020	Pofut1	1.45764	1.12489e-22	1.37495	7.80193e-20
ENSMUSG00000041815	Poldip3	1.36159	2.68557e-22	1.66842	1.74765e-31
ENSMUSG00000019848	Popdc3	1.16994	7.30548e-05	2.74178	1.43384e-11
ENSMUSG00000009739	Pou6f1	1.56252	1.4765e-25	1.58691	6.2236e-26
ENSMUSG00000029167	Ppargc1a	1.02767	4.27836e-07	1.02115	1.18023e-06
ENSMUSG00000021096	Ppm1a	1.00947	4.21587e-14	1.23672	7.28129e-20
ENSMUSG00000061130	Ppm1b	1.30472	3.14884e-16	1.44374	6.48896e-19
ENSMUSG00000026181	Ppm1f	1.68542	6.04594e-28	1.44962	1.44782e-20
ENSMUSG00000034613	Ppm1h	1.48099	1.38197e-25	1.35934	2.11621e-21
ENSMUSG00000037826	Ppm1k	1.27628	4.09425e-13	1.00454	3.1667e-08
ENSMUSG00000027784	Ppm1l	1.11942	5.21481e-17	1.58057	2.45289e-31
ENSMUSG00000040653	Ppp1r14c	1.12968	2.20472e-12	1.37211	7.78878e-17
ENSMUSG00000046062	Ppp1r15b	1.32423	7.60217e-14	1.91064	3.355e-26
ENSMUSG00000037754	Ppp1r16b	1.32433	1.01327e-23	1.041	5.82298e-15
ENSMUSG00000035829	Ppp1r26	1.5209	9.44523e-16	1.36561	8.7979e-13
ENSMUSG00000046794	Ppp1r3b	1.27512	5.59249e-07	1.63497	5.47141e-09
ENSMUSG00000067279	Ppp1r3c	1.02122	6.16298e-06	1.49815	1.13126e-10
ENSMUSG00000049999	Ppp1r3d	1.00611	2.9221e-09	1.08037	1.20931e-08
ENSMUSG00000028882	Ppp1r8	1.01183	1.54968e-14	1.68436	3.334e-33
ENSMUSG00000026753	Ppp6c	1.06291	5.27026e-11	1.65815	6.07809e-23
ENSMUSG00000038582	Pptc7	1.71467	1.3434e-23	1.44425	2.19854e-16
ENSMUSG00000046862	Pramel12	1.03686	1.96288e-07	1.52231	6.40672e-13
ENSMUSG00000024530	Prelid3a	1.41588	5.22817e-23	1.24028	9.131e-17
ENSMUSG00000039621	Prex1	1.31711	1.48521e-18	1.22796	3.36739e-16
ENSMUSG00000028518	Prkaa2	1.33039	2.20834e-19	1.44496	1.52823e-21
ENSMUSG00000038205	Prkab2	1.21078	3.5905e-20	1.44918	7.49308e-26
ENSMUSG00000020612	Prkar1a	1.47809	5.72849e-13	1.73662	4.36914e-17
ENSMUSG00000032601	Prkar2a	1.36592	5.61916e-19	1.47436	3.28097e-21
ENSMUSG00000037643	Prkci	1.13488	4.93526e-11	1.37152	9.42159e-15
ENSMUSG00000035725	Prkx	1.10515	8.41463e-13	1.66951	3.11734e-25
ENSMUSG00000030350	Prmt8	1.30508	5.41935e-22	1.39912	1.05454e-23
ENSMUSG00000031445	Proz	2.07969	1.62341e-12	1.86695	7.52734e-10
ENSMUSG00000039449	Prpf18	1.42924	8.62468e-18	1.07496	2.17791e-10
ENSMUSG00000079104	Prps1l3	1.13629	3.05613e-07	1.27212	4.96778e-08
ENSMUSG00000054280	Prr14l	1.42877	8.86839e-16	1.18844	3.14773e-11
ENSMUSG00000038500	Prr3	1.41506	1.21175e-16	1.73648	4.44318e-23
ENSMUSG00000036106	Prr5	1.44779	1.24135e-15	1.50193	4.57293e-15
ENSMUSG00000024594	Prrc1	1.4573	1.66871e-17	1.16824	1.58196e-11
ENSMUSG00000033361	Prrg3	1.94291	1.99476e-16	1.99632	6.27139e-17
ENSMUSG00000015711	Prune1	1.20012	3.46081e-10	1.98833	7.25054e-24
ENSMUSG00000004207	Psap	1.04493	3.47462e-11	1.49177	5.6586e-21
ENSMUSG00000048310	Pskh1	1.29632	8.52747e-16	1.55197	3.92163e-20
ENSMUSG00000078652	Psme3	1.02576	3.39645e-10	1.62788	2.5523e-22
ENSMUSG00000074925	Ptar1	1.50333	9.75721e-19	1.28443	8.44351e-14
ENSMUSG00000028382	Ptbp3	1.12926	1.44891e-11	1.66059	7.68983e-22
ENSMUSG00000021466	Ptch1	1.46138	1.13212e-16	1.50022	3.04632e-17
ENSMUSG00000021518	Ptdss1	1.00022	1.57161e-12	1.73029	9.10761e-33
ENSMUSG00000050737	Ptges	1.08031	1.09947e-09	1.36733	6.18997e-13
ENSMUSG00000043733	Ptpn11	1.32208	6.54538e-21	1.08011	2.26765e-14
ENSMUSG00000032290	Ptpn9	1.34102	3.82952e-18	1.2852	2.07903e-16
ENSMUSG00000025314	Ptprj	1.35326	2.10362e-13	1.54659	8.6094e-17
ENSMUSG00000009291	Pttg1ip	1.6637	1.29414e-18	2.50361	2.07935e-37
ENSMUSG00000027832	Ptx3	1.26957	2.26602e-11	1.45098	2.84568e-13
ENSMUSG00000028580	Pum1	1.11681	4.72026e-12	1.32491	5.09755e-16
ENSMUSG00000043991	Pura	1.24745	2.98936e-12	1.09858	1.84936e-09
ENSMUSG00000094483	Purb	1.37525	9.50591e-17	1.88581	7.38762e-29
ENSMUSG00000034910	Pygo1	1.16102	5.55505e-15	1.54412	6.31445e-24
ENSMUSG00000047824	Pygo2	1.21779	4.16275e-15	1.58362	1.95779e-23
ENSMUSG00000015806	Qdpr	1.4037	7.84355e-13	2.0376	1.35061e-23
ENSMUSG00000036327	Qsox2	1.11801	6.95077e-11	1.34057	3.4822e-14
ENSMUSG00000022704	Qtrt2	1.50762	8.70018e-14	1.38257	4.56107e-11
ENSMUSG00000035781	R3hdm4	1.99325	1.07349e-21	2.5154	3.39993e-32
ENSMUSG00000017639	Rab11fip4	1.78846	1.60404e-36	1.2683	2.587e-19
ENSMUSG00000026878	Rab14	1.06757	1.2694e-12	1.12181	1.42587e-13
ENSMUSG00000020149	Rab1a	1.14915	5.95528e-11	2.05308	7.76496e-30
ENSMUSG00000020132	Rab21	1.23644	1.07273e-08	1.30245	3.24903e-09
ENSMUSG00000027519	Rab22a	1.06437	1.74545e-09	1.34089	1.14743e-13
ENSMUSG00000021700	Rab3c	1.57955	4.38868e-15	1.2825	2.07431e-10
ENSMUSG00000032549	Rab6b	1.18459	3.69454e-20	1.36558	7.94508e-26
ENSMUSG00000036943	Rab8b	1.23421	1.17717e-10	1.77912	2.09652e-19
ENSMUSG00000051615	Rap2a	1.58826	1.08773e-22	2.02071	9.63207e-34
ENSMUSG00000036894	Rap2b	1.39929	4.40041e-09	1.48595	7.89155e-10
ENSMUSG00000050029	Rap2c	1.05295	3.05583e-14	1.54385	7.87718e-26
ENSMUSG00000049907	Rasl11b	1.0745	2.02783e-10	1.48674	1.07705e-16
ENSMUSG00000042129	Rassf4	1.26591	2.54901e-12	1.34391	1.57978e-12
ENSMUSG00000030259	Rassf8	1.30077	8.70648e-11	1.41855	5.18552e-12
ENSMUSG00000026439	Rbbp5	1.46016	3.86805e-17	1.3481	2.42035e-14
ENSMUSG00000033565	Rbfox2	1.57215	3.19666e-20	1.43174	4.64215e-17
ENSMUSG00000046667	Rbm12b1	1.40592	5.18382e-12	1.21773	1.37312e-08
ENSMUSG00000052137	Rbm12b2	1.26783	7.12605e-12	1.15091	1.73278e-09
ENSMUSG00000074102	Rbm15b	1.13071	1.59425e-19	1.30382	5.34864e-25
ENSMUSG00000039191	Rbpj	1.47269	1.01931e-15	1.29368	2.94299e-12
ENSMUSG00000040423	Rc3h1	1.11709	9.55134e-16	1.01861	4.81971e-13
ENSMUSG00000022951	Rcan1	1.11101	5.67906e-14	1.72378	9.19906e-29
ENSMUSG00000059713	Rcan3	1.5606	6.27578e-23	1.7638	1.00358e-27
ENSMUSG00000035469	Rcbtb1	1.44656	1.14699e-20	1.18822	3.93152e-14
ENSMUSG00000040945	Rcc2	1.76489	2.02839e-29	1.66991	3.17531e-26
ENSMUSG00000037896	Rcor1	1.48729	4.60486e-12	1.21311	2.60774e-08
ENSMUSG00000025921	Rdh10	1.23352	1.95939e-13	1.3174	6.35449e-14
ENSMUSG00000052852	Reep1	1.56957	5.18743e-25	2.28964	1.91875e-48
ENSMUSG00000033589	Reep4	1.34208	2.36066e-08	1.52038	5.00166e-09
ENSMUSG00000005873	Reep5	1.41308	5.80834e-15	2.51754	5.78961e-41
ENSMUSG00000059654	Reg1	2.46303	1.48813e-08	1.65784	0.000487153
ENSMUSG00000040855	Reps2	1.31457	2.3159e-22	1.48237	8.13912e-27
ENSMUSG00000020846	Rflnb	1.32682	6.59025e-09	1.78668	4.09826e-14
ENSMUSG00000048027	Rgmb	1.6149	4.02876e-20	2.00221	3.56978e-29
ENSMUSG00000026475	Rgs16	1.16349	2.97354e-09	1.48856	9.16085e-13
ENSMUSG00000019775	Rgs17	1.03013	8.50964e-07	1.24591	6.19931e-09
ENSMUSG00000042671	Rgs8	1.65923	5.78948e-16	1.52707	1.46004e-13
ENSMUSG00000017692	Rhbdl3	1.63206	9.95721e-22	1.57401	2.06248e-18
ENSMUSG00000019944	Rhobtb1	1.05257	4.7968e-10	1.07522	1.26514e-09
ENSMUSG00000024143	Rhoq	1.15238	1.69248e-15	1.42467	1.37692e-20
ENSMUSG00000040649	Rimklb	1.05912	3.69809e-12	1.03808	1.49931e-11
ENSMUSG00000032890	Rims3	1.82831	1.30859e-29	1.48585	3.69232e-20
ENSMUSG00000005251	Ripk4	1.43308	1.29836e-05	2.44481	3.69854e-09
ENSMUSG00000056537	Rlim	1.21166	2.1944e-12	1.15784	3.10683e-11
ENSMUSG00000002222	Rmnd5a	1.41615	1.53648e-24	1.28008	8.70329e-20
ENSMUSG00000017144	Rnd3	1.08833	6.18582e-10	1.46166	5.89117e-16
ENSMUSG00000020642	Rnf144a	1.14344	1.03248e-17	1.29402	2.5833e-21
ENSMUSG00000019189	Rnf145	1.18705	1.6107e-17	1.91418	6.43747e-41
ENSMUSG00000047496	Rnf152	1.78161	6.40774e-16	1.65421	9.8258e-14
ENSMUSG00000044164	Rnf182	1.28732	1.85241e-08	1.68355	5.89485e-13
ENSMUSG00000035696	Rnf38	1.30645	3.18703e-15	1.33715	1.2773e-15
ENSMUSG00000015478	Rnf5	1.0006	2.52464e-07	1.86788	2.68818e-20
ENSMUSG00000018199	Ro60	1.14591	1.71809e-13	1.14785	2.976e-13
ENSMUSG00000036192	Rorb	1.15661	3.36994e-14	1.0037	1.06932e-10
ENSMUSG00000028884	Rpa2	1.06852	7.56442e-05	1.65351	3.02384e-09
ENSMUSG00000028278	Rragd	1.02077	1.15543e-15	1.3519	2.09438e-24
ENSMUSG00000019864	Rtn4ip1	1.35802	1.54738e-13	1.27642	6.0961e-11
ENSMUSG00000040928	S100pbp	1.36163	4.71892e-13	1.56188	4.89896e-16
ENSMUSG00000043895	S1pr2	1.06896	1.0053e-07	2.13019	3.39012e-23
ENSMUSG00000038605	Samd10	1.09738	7.65973e-08	1.86302	2.13626e-18
ENSMUSG00000021770	Samd8	1.54031	9.01886e-19	1.97845	6.087e-29
ENSMUSG00000020088	Sar1a	1.14041	7.06031e-13	1.61163	1.87613e-23
ENSMUSG00000023927	Satb1	1.05414	1.38151e-14	1.15731	6.57652e-17
ENSMUSG00000021687	Scamp1	1.59379	1.38691e-16	2.21259	3.29061e-29
ENSMUSG00000029426	Scarb2	1.03939	8.29725e-11	1.66637	8.74824e-25
ENSMUSG00000037071	Scd1	1.1796	3.78411e-13	1.81627	2.08608e-27
ENSMUSG00000025203	Scd2	1.22031	8.30834e-22	2.08174	3.07763e-57
ENSMUSG00000044770	Scml4	1.6012	3.61569e-12	1.37287	6.37999e-09
ENSMUSG00000070304	Scn2b	1.20631	4.20564e-16	1.41633	2.72241e-19
ENSMUSG00000057182	Scn3a	1.14042	2.40653e-16	1.06441	2.54823e-14
ENSMUSG00000038806	Sde2	1.35556	4.01745e-16	1.48787	6.00688e-18
ENSMUSG00000027429	Sec23b	1.06463	3.44435e-10	1.15781	2.19592e-11
ENSMUSG00000025816	Sec61a2	1.32137	1.64324e-12	1.98095	4.45461e-25
ENSMUSG00000075703	Selenoi	1.76556	8.54509e-22	2.05085	5.15566e-28
ENSMUSG00000026121	Sema4c	1.47025	7.23022e-16	1.58	7.01239e-18
ENSMUSG00000000627	Sema4f	1.43845	3.44129e-23	1.49253	2.68718e-24
ENSMUSG00000001227	Sema6b	1.00602	1.08707e-15	1.27983	5.6281e-24
ENSMUSG00000022772	Senp5	1.15757	1.0482e-14	1.0195	2.14988e-11
ENSMUSG00000029173	Sepsecs	1.13812	1.97419e-11	1.22137	1.72642e-11
ENSMUSG00000022456	Septin3	1.07482	9.56158e-09	1.40341	9.26751e-14
ENSMUSG00000019877	Serinc1	1.14634	2.29863e-08	2.15327	9.4459e-25
ENSMUSG00000021703	Serinc5	1.53007	8.26126e-17	1.66341	3.2675e-19
ENSMUSG00000049800	Sertad2	1.075	1.32248e-07	1.66753	2.36308e-15
ENSMUSG00000055200	Sertad3	1.14795	8.40852e-05	1.91802	6.55676e-09
ENSMUSG00000032009	Sesn3	1.55722	2.69626e-21	1.57169	2.45458e-21
ENSMUSG00000042272	Sestd1	1.20776	9.94778e-18	1.07552	3.17315e-14
ENSMUSG00000038384	Setd1b	1.10571	1.5519e-10	1.08902	3.83392e-10
ENSMUSG00000040848	Sft2d2	1.72739	2.64637e-22	2.21764	3.16645e-33
ENSMUSG00000025212	Sfxn3	1.48901	6.00915e-11	1.65721	5.36969e-13
ENSMUSG00000050931	Sgms2	1.25636	9.55417e-05	1.46322	3.55599e-05
ENSMUSG00000020097	Sgpl1	1.21702	4.6145e-17	1.65186	4.96344e-29
ENSMUSG00000021054	Sgpp1	1.44738	7.64501e-16	2.28678	6.56654e-34
ENSMUSG00000040711	Sh3pxd2b	1.42924	1.36298e-22	1.37204	9.49793e-21
ENSMUSG00000021448	Shc3	1.57724	7.14266e-23	1.08778	1.14348e-11
ENSMUSG00000044461	Shisa2	1.32754	3.30274e-09	2.10174	4.46795e-19
ENSMUSG00000025647	Shisa5	1.56335	1.1252e-10	2.52723	1.13044e-23
ENSMUSG00000045180	Shroom2	1.2446	1.42101e-08	1.14806	2.2031e-07
ENSMUSG00000036840	Siah1a	1.36344	1.60071e-15	2.04198	3.69362e-30
ENSMUSG00000040749	Siah1b	1.06202	0.000105041	1.64977	2.44315e-08
ENSMUSG00000027660	Skil	1.22644	1.57979e-16	1.39301	3.48652e-20
ENSMUSG00000029219	Slc10a4	1.22467	9.54501e-08	2.0442	5.35791e-17
ENSMUSG00000031684	Slc10a7	1.21785	4.74513e-12	1.02184	2.437e-08
ENSMUSG00000023030	Slc11a2	1.73454	7.38089e-21	1.78676	1.13199e-21
ENSMUSG00000024597	Slc12a2	1.16315	1.94033e-15	1.03075	2.83877e-12
ENSMUSG00000017740	Slc12a5	1.39451	1.67603e-22	1.41435	6.29292e-23
ENSMUSG00000029416	Slc15a4	1.35472	4.77704e-21	1.31483	5.53907e-19
ENSMUSG00000026220	Slc16a14	1.09614	2.70015e-12	1.32189	4.10788e-16
ENSMUSG00000037762	Slc16a9	1.168	5.62989e-10	1.68336	2.28523e-16
ENSMUSG00000070570	Slc17a7	1.43332	3.39836e-28	2.23614	1.82099e-61
ENSMUSG00000040918	Slc19a2	1.23705	1.79242e-14	1.55359	1.08892e-19
ENSMUSG00000024935	Slc1a1	1.01755	5.95811e-14	1.48093	7.77984e-27
ENSMUSG00000005089	Slc1a2	1.47205	5.10616e-17	1.72342	1.90061e-22
ENSMUSG00000020142	Slc1a4	1.21053	1.93133e-15	1.74775	1.40951e-29
ENSMUSG00000038267	Slc22a23	1.33678	3.55555e-21	1.57716	3.13588e-28
ENSMUSG00000018900	Slc22a5	1.37423	9.50591e-17	1.32809	8.20048e-15
ENSMUSG00000027340	Slc23a2	1.5981	7.24425e-19	1.57446	2.92419e-18
ENSMUSG00000003528	Slc25a1	1.2149	4.48924e-13	1.48801	3.46174e-18
ENSMUSG00000071253	Slc25a16	1.16981	4.76405e-12	1.38739	7.23001e-15
ENSMUSG00000019082	Slc25a22	1.24214	2.05979e-14	1.19762	2.95772e-13
ENSMUSG00000022003	Slc25a30	1.05675	6.59583e-13	1.05593	1.38594e-11
ENSMUSG00000032449	Slc25a36	1.17274	6.35544e-17	1.22906	9.2677e-18
ENSMUSG00000045973	Slc25a51	1.64239	3.2394e-23	2.0318	3.09115e-33
ENSMUSG00000034320	Slc26a2	1.29112	3.04805e-22	1.05856	1.45844e-14
ENSMUSG00000027661	Slc2a10	1.21353	1.51184e-08	1.6493	5.12606e-12
ENSMUSG00000037434	Slc30a1	1.18661	3.38622e-10	1.42074	2.37883e-13
ENSMUSG00000026614	Slc30a10	1.10291	3.61413e-12	1.23553	3.58513e-14
ENSMUSG00000029151	Slc30a3	1.80536	2.8416e-09	2.57967	4.11734e-15
ENSMUSG00000054414	Slc30a7	1.43299	1.39044e-17	1.67463	1.6331e-22
ENSMUSG00000028293	Slc35a1	1.15865	3.19636e-11	1.74685	1.61112e-21
ENSMUSG00000022664	Slc35a5	1.00079	6.85598e-10	1.94079	3.15233e-30
ENSMUSG00000018999	Slc35b4	1.04266	1.21834e-10	1.58364	1.27943e-21
ENSMUSG00000042202	Slc35e2	1.3844	1.92223e-19	1.75476	4.26324e-29
ENSMUSG00000026342	Slc35f5	1.04237	6.36957e-13	1.4563	2.28539e-22
ENSMUSG00000044026	Slc35g1	1.005	3.50523e-09	1.43697	2.43927e-14
ENSMUSG00000020261	Slc36a1	1.71578	2.47998e-18	1.91875	5.36388e-22
ENSMUSG00000043885	Slc36a4	1.32925	1.32362e-20	1.62016	1.38256e-28
ENSMUSG00000023169	Slc38a1	1.37497	7.46013e-18	1.47245	4.40595e-20
ENSMUSG00000061306	Slc38a10	1.0606	8.54471e-17	1.14607	3.94462e-19
ENSMUSG00000022094	Slc39a14	1.37652	4.01865e-17	1.50422	4.80276e-19
ENSMUSG00000048833	Slc39a9	1.49634	2.69432e-17	1.65673	1.97239e-20
ENSMUSG00000025993	Slc40a1	1.34304	2.26833e-08	1.86064	3.19285e-14
ENSMUSG00000028360	Slc44a5	1.01469	4.79369e-13	1.57655	8.93531e-28
ENSMUSG00000026435	Slc45a3	1.44631	6.4475e-08	1.50572	1.01639e-06
ENSMUSG00000060961	Slc4a4	1.2514	1.08214e-15	1.13152	5.38932e-13
ENSMUSG00000089774	Slc5a3	1.70385	8.46012e-19	1.75537	1.32781e-19
ENSMUSG00000027894	Slc6a17	1.29516	1.9661e-19	1.93854	7.15542e-40
ENSMUSG00000030096	Slc6a6	1.55576	3.37436e-15	1.69665	1.34955e-17
ENSMUSG00000028542	Slc6a9	1.29855	5.0868e-16	1.68851	6.49481e-25
ENSMUSG00000041313	Slc7a1	1.15478	3.04963e-09	1.67676	1.67613e-17
ENSMUSG00000027737	Slc7a11	1.30493	2.43509e-14	1.0257	3.02218e-09
ENSMUSG00000031596	Slc7a2	1.62336	5.05915e-17	1.81587	3.11215e-20
ENSMUSG00000040010	Slc7a5	1.20332	8.9575e-14	1.91223	3.11218e-31
ENSMUSG00000054640	Slc8a1	1.34481	3.03435e-18	1.46264	3.66322e-21
ENSMUSG00000060681	Slc9a6	1.32039	2.23728e-11	2.23833	2.77822e-28
ENSMUSG00000025938	Slco5a1	1.62163	1.2794e-22	1.78462	1.88296e-26
ENSMUSG00000024563	Smad2	1.46404	1.18963e-18	1.36082	4.03204e-16
ENSMUSG00000032402	Smad3	1.15013	7.11469e-18	1.31364	9.21777e-22
ENSMUSG00000024515	Smad4	1.08892	2.56342e-16	1.41367	2.29644e-25
ENSMUSG00000021540	Smad5	1.63559	2.32361e-21	1.77801	1.91912e-24
ENSMUSG00000025880	Smad7	1.71795	1.03327e-24	1.49648	1.99879e-18
ENSMUSG00000023018	Smarcd1	1.2873	1.69019e-17	1.54535	5.11711e-24
ENSMUSG00000058173	Smco4	1.49798	1.35716e-06	2.83395	1.0817e-13
ENSMUSG00000049323	Smcr8	1.12891	1.30912e-16	1.00181	5.81946e-13
ENSMUSG00000091264	Smim13	1.177	8.19275e-14	1.77679	7.24258e-28
ENSMUSG00000093536	Smim17	1.09841	0.000279648	2.14163	3.66022e-10
ENSMUSG00000110344	Smim36	1.33543	8.62437e-13	1.99185	2.7378e-21
ENSMUSG00000085007	Smim43	1.50566	0.000171897	1.58238	0.000317971
ENSMUSG00000044600	Smim7	1.17283	1.85721e-11	1.97983	2.8291e-28
ENSMUSG00000001761	Smo	1.0762	4.38061e-16	1.49646	5.21557e-28
ENSMUSG00000036061	Smug1	1.22314	5.27687e-18	1.44876	4.91623e-22
ENSMUSG00000021113	Snapc1	1.5102	9.54171e-13	1.21486	1.57468e-08
ENSMUSG00000034891	Sncb	1.17976	1.1358e-07	1.65266	3.05506e-13
ENSMUSG00000038145	Snrk	1.56221	1.28195e-16	1.34515	1.22442e-12
ENSMUSG00000063480	Snu13	1.30241	3.08677e-12	2.08041	6.13626e-27
ENSMUSG00000038301	Snx10	1.19945	2.05704e-11	1.04489	9.21264e-09
ENSMUSG00000046032	Snx12	1.12236	7.83499e-12	1.54233	7.43949e-20
ENSMUSG00000026600	Soat1	1.49221	2.05308e-17	1.77045	4.65005e-23
ENSMUSG00000037104	Socs5	1.15312	2.90149e-12	1.34982	2.47717e-15
ENSMUSG00000038485	Socs7	1.55092	2.21035e-25	1.1481	1.37418e-14
ENSMUSG00000063632	Sox11	1.04505	1.81251e-12	1.31813	9.23047e-19
ENSMUSG00000061517	Sox21	1.49686	6.96166e-17	1.87398	9.07614e-24
ENSMUSG00000076431	Sox4	1.07091	9.91747e-10	1.4941	2.57301e-17
ENSMUSG00000048562	Sp8	1.1422	1.85838e-16	1.49984	3.11915e-25
ENSMUSG00000018287	Spag7	1.03311	1.58086e-09	1.00788	1.76965e-08
ENSMUSG00000024068	Spast	1.28704	2.47979e-14	1.74211	2.8087e-24
ENSMUSG00000021990	Spata13	1.41716	9.50976e-19	1.10861	6.91541e-12
ENSMUSG00000021395	Spin1	1.72312	1.80706e-19	1.97817	1.07393e-24
ENSMUSG00000071722	Spin4	1.23373	0.000226135	1.67447	4.71278e-06
ENSMUSG00000058297	Spock2	1.82932	1.82966e-13	2.06863	1.43725e-16
ENSMUSG00000057522	Spop	1.69689	4.19435e-18	1.36848	3.00492e-12
ENSMUSG00000027351	Spred1	1.14449	1.94708e-13	1.10428	2.40884e-12
ENSMUSG00000032840	Spring1	1.37379	6.17894e-19	1.7282	1.21676e-27
ENSMUSG00000024427	Spry4	1.42978	2.66754e-18	1.8015	1.12753e-25
ENSMUSG00000027646	Src	1.52222	8.84725e-25	1.57005	7.63927e-26
ENSMUSG00000022463	Srebf2	1.29646	7.39148e-21	1.52307	8.7759e-28
ENSMUSG00000030257	Srgap3	1.50381	2.43029e-15	1.31449	4.52011e-12
ENSMUSG00000039086	Ss18l1	1.58783	2.93061e-16	1.65328	3.34621e-17
ENSMUSG00000042121	Ssh1	1.25375	7.41884e-20	1.10035	2.59597e-15
ENSMUSG00000021427	Ssr1	1.27191	1.5181e-08	1.11347	8.60235e-07
ENSMUSG00000035431	Sstr1	1.1014	5.04282e-15	1.94489	4.92694e-39
ENSMUSG00000037014	Sstr4	1.46875	1.4295e-16	1.81797	1.08082e-21
ENSMUSG00000024172	St6gal2	1.07827	3.36994e-14	1.97419	1.37429e-40
ENSMUSG00000039037	St6galnac5	1.09489	6.27373e-07	1.34283	1.34066e-09
ENSMUSG00000030283	St8sia1	1.57037	1.17767e-13	1.78312	7.88063e-17
ENSMUSG00000024378	Stard4	1.52191	5.29989e-22	1.4715	1.96628e-19
ENSMUSG00000027367	Stard7	1.32025	2.60341e-25	1.50325	3.47096e-31
ENSMUSG00000006423	Steep1	1.39703	3.22677e-11	1.35077	3.57916e-10
ENSMUSG00000020961	Ston2	1.23922	3.42682e-07	1.0229	3.57459e-05
ENSMUSG00000024077	Strn	1.47027	4.93108e-15	1.14037	1.73385e-09
ENSMUSG00000053963	Stum	1.3068	5.82879e-27	1.54087	2.75365e-35
ENSMUSG00000027522	Stx16	1.55326	1.8637e-18	1.87952	4.78692e-25
ENSMUSG00000030806	Stx1b	1.85611	1.51749e-12	1.62628	5.62978e-10
ENSMUSG00000046314	Stxbp6	1.31949	1.25587e-10	1.47821	5.47779e-12
ENSMUSG00000020265	Sumo3	1.54183	2.18704e-21	2.08111	9.05245e-36
ENSMUSG00000021133	Susd6	1.04326	4.10647e-16	1.08444	1.19818e-16
ENSMUSG00000051111	Sv2c	1.36995	1.42663e-16	1.37543	2.26457e-16
ENSMUSG00000009394	Syn2	1.25155	2.46928e-21	1.19717	3.1932e-19
ENSMUSG00000022415	Syngr1	1.26913	2.05681e-21	1.64321	7.48652e-34
ENSMUSG00000020570	Sypl1	1.13188	2.88495e-10	1.51921	2.25172e-16
ENSMUSG00000016200	Syt14	1.39362	5.8509e-16	1.13186	7.64583e-11
ENSMUSG00000026452	Syt2	1.65611	2.34032e-12	1.18827	1.1783e-06
ENSMUSG00000027849	Syt6	1.12676	1.79239e-14	1.63003	6.95109e-27
ENSMUSG00000024743	Syt7	1.15968	5.67475e-13	1.5181	9.04801e-21
ENSMUSG00000040842	Szrd1	1.44616	2.97229e-21	1.82766	3.46512e-31
ENSMUSG00000030043	Tacr1	1.12135	2.90407e-05	1.51533	4.91613e-08
ENSMUSG00000028717	Tal1	1.24542	7.26961e-06	1.59821	2.88347e-07
ENSMUSG00000046985	Tapt1	1.06398	1.62527e-16	1.41733	2.24758e-26
ENSMUSG00000039678	Tbc1d13	1.89372	6.76591e-23	2.17398	1.06483e-28
ENSMUSG00000042203	Tbc1d22b	1.65107	6.82133e-18	2.01704	7.32092e-25
ENSMUSG00000036473	Tbc1d24	1.30481	2.19087e-23	1.41922	9.67912e-27
ENSMUSG00000037287	Tbcel	1.32376	5.2536e-14	1.32818	1.11717e-13
ENSMUSG00000027630	Tbl1xr1	1.54305	1.93245e-17	1.53589	4.53884e-17
ENSMUSG00000027175	Tcp11l1	1.16387	1.0059e-09	1.41827	2.3277e-13
ENSMUSG00000020034	Tcp11l2	1.0018	6.1639e-08	1.58702	3.01831e-16
ENSMUSG00000023949	Tcte1	1.31767	2.78505e-09	1.32837	1.21846e-08
ENSMUSG00000025081	Tdrd1	1.20581	0.000229994	1.44365	6.00955e-05
ENSMUSG00000055320	Tead1	1.27395	5.11963e-10	1.17443	1.4951e-08
ENSMUSG00000037466	Tedc1	1.75258	1.03735e-16	1.70102	1.27922e-14
ENSMUSG00000047146	Tet1	1.50962	1.93049e-14	1.19902	1.54735e-09
ENSMUSG00000032411	Tfdp2	1.31839	4.6978e-17	1.27209	4.17299e-15
ENSMUSG00000029999	Tgfa	1.33435	9.5155e-20	2.00523	7.68811e-40
ENSMUSG00000007613	Tgfbr1	1.49271	1.06917e-17	2.01471	1.0942e-29
ENSMUSG00000062175	Tgif2	1.19409	1.03632e-16	1.37117	2.98619e-19
ENSMUSG00000027076	Timm10	1.35915	1.70699e-07	2.29367	1.44704e-16
ENSMUSG00000048429	Timm29	1.82934	2.11305e-32	2.0887	8.86647e-40
ENSMUSG00000028132	Tlcd4	1.36129	7.95192e-15	1.96791	3.56661e-26
ENSMUSG00000048503	Tlcd5	1.19569	8.21485e-16	1.37675	8.55578e-19
ENSMUSG00000070462	Tlnrd1	1.19623	5.21484e-17	1.18384	6.6208e-16
ENSMUSG00000045322	Tlr9	1.18908	0.00137489	1.58602	5.63341e-05
ENSMUSG00000025016	Tm9sf3	1.20258	2.74645e-16	1.69792	7.26925e-30
ENSMUSG00000042246	Tmc7	1.33344	2.15025e-11	1.45203	1.46237e-12
ENSMUSG00000020023	Tmcc3	1.11324	4.17741e-10	1.36662	3.44349e-13
ENSMUSG00000021248	Tmed10	1.09611	2.6162e-07	1.77458	1.88944e-16
ENSMUSG00000034111	Tmed8	1.62726	5.12315e-23	1.24195	9.11514e-14
ENSMUSG00000020921	Tmem101	1.66952	2.28072e-23	2.51379	3.12309e-45
ENSMUSG00000094626	Tmem121b	1.20023	9.06972e-20	1.58066	1.45993e-31
ENSMUSG00000043388	Tmem130	1.12789	1.88258e-08	2.21221	5.87884e-27
ENSMUSG00000096847	Tmem151b	1.65839	1.18081e-33	1.74613	3.05188e-36
ENSMUSG00000047045	Tmem164	1.92574	2.55159e-29	1.80637	1.15441e-25
ENSMUSG00000029569	Tmem168	1.04822	1.95249e-08	1.71877	3.78454e-19
ENSMUSG00000031953	Tmem170	1.47008	1.07646e-11	1.32758	2.69631e-08
ENSMUSG00000087370	Tmem170b	2.0193	2.38803e-32	1.70862	1.57546e-23
ENSMUSG00000024245	Tmem178	1.19911	1.92999e-13	2.15884	4.33242e-36
ENSMUSG00000057716	Tmem178b	1.95493	2.68147e-19	1.66569	1.47565e-14
ENSMUSG00000054013	Tmem179	1.55078	1.04421e-23	1.86812	3.08831e-32
ENSMUSG00000043061	Tmem18	1.43165	1.34785e-13	1.97327	4.44318e-23
ENSMUSG00000042305	Tmem183a	1.16359	2.42429e-17	1.37705	9.49e-23
ENSMUSG00000044700	Tmem201	1.0846	3.68233e-15	1.33015	1.59067e-21
ENSMUSG00000048022	Tmem229a	1.49179	9.98216e-14	1.73513	4.82272e-17
ENSMUSG00000049411	Tmem241	1.6254	1.06786e-16	1.16221	9.49387e-09
ENSMUSG00000055296	Tmem245	1.41641	7.63218e-18	1.31916	1.38766e-15
ENSMUSG00000053094	Tmem248	1.16617	6.46304e-15	2.00853	5.10008e-38
ENSMUSG00000048572	Tmem252	1.31968	5.26055e-06	2.1204	2.74354e-11
ENSMUSG00000060935	Tmem263	1.09069	8.80171e-10	1.57787	1.25901e-17
ENSMUSG00000045917	Tmem268	1.39035	4.25985e-15	1.51536	1.42561e-15
ENSMUSG00000033578	Tmem35a	1.5729	2.46081e-09	2.95735	9.90747e-27
ENSMUSG00000022856	Tmem41a	1.43829	8.02273e-15	2.11797	1.34228e-26
ENSMUSG00000043252	Tmem64	1.64301	3.37278e-18	1.89261	1.51517e-22
ENSMUSG00000062373	Tmem65	1.3926	2.93951e-17	1.59497	2.06602e-21
ENSMUSG00000028232	Tmem68	1.11131	8.68232e-09	2.01682	1.44341e-23
ENSMUSG00000078716	Tmem8b	1.19648	1.47831e-13	1.58517	6.8729e-22
ENSMUSG00000032186	Tmod2	1.45203	1.03345e-18	1.57274	1.69834e-21
ENSMUSG00000079260	Tmppe	1.45951	8.35422e-14	1.54825	1.70435e-14
ENSMUSG00000041594	Tmtc4	1.27459	6.00839e-14	1.78667	7.23416e-25
ENSMUSG00000034723	Tmx4	1.17187	6.0386e-17	1.74371	2.60058e-34
ENSMUSG00000074345	Tnfaip8l3	1.0884	0.00468611	1.34232	0.00161916
ENSMUSG00000026321	Tnfrsf11a	1.71835	7.93926e-10	1.36283	1.81855e-06
ENSMUSG00000010142	Tnfrsf13b	1.86305	6.81282e-07	2.33343	1.00338e-08
ENSMUSG00000024811	Tnks2	1.1959	6.18508e-16	1.0645	7.7958e-13
ENSMUSG00000009470	Tnpo1	1.21421	1.07397e-14	1.05326	2.42203e-11
ENSMUSG00000020422	Tns3	1.52724	1.65871e-18	1.21284	3.68932e-12
ENSMUSG00000025139	Tollip	1.21141	1.34305e-16	1.63398	1.01556e-27
ENSMUSG00000000538	Tom1l2	1.16294	2.61608e-20	1.16171	6.51921e-20
ENSMUSG00000093904	Tomm20	1.43204	7.03949e-16	1.98008	7.01314e-28
ENSMUSG00000021277	Traf3	1.46954	2.24092e-23	1.17075	4.32246e-15
ENSMUSG00000027164	Traf6	1.32329	7.71249e-20	1.49459	2.28938e-23
ENSMUSG00000000374	Trappc10	1.28257	1.08444e-18	1.04412	8.91261e-13
ENSMUSG00000036948	Trappc14	1.4357	4.41697e-18	1.48236	1.03375e-18
ENSMUSG00000032501	Trib1	1.05011	6.9222e-10	1.4875	9.31686e-17
ENSMUSG00000020601	Trib2	1.0164	4.25991e-12	1.46926	8.80359e-23
ENSMUSG00000022043	Trim35	1.47484	3.50704e-24	1.37915	2.9707e-21
ENSMUSG00000033949	Trim36	1.21311	3.17894e-11	1.2613	4.6217e-11
ENSMUSG00000027189	Trim44	1.4578	3.69454e-20	1.50605	3.55034e-21
ENSMUSG00000036913	Trim67	1.42419	6.92422e-26	1.33279	8.10674e-23
ENSMUSG00000042828	Trim72	1.75113	0.000189829	2.22389	0.000326168
ENSMUSG00000060950	Trmt61a	1.50925	2.15529e-11	1.62514	3.18632e-12
ENSMUSG00000028211	Trp53inp1	1.21914	2.42341e-10	1.64522	2.1228e-16
ENSMUSG00000032839	Trpc1	1.18613	1.10668e-11	1.17601	4.07151e-11
ENSMUSG00000046982	Tshz1	1.2944	1.0365e-14	1.8734	7.17607e-28
ENSMUSG00000049580	Tsku	1.35812	2.41007e-13	2.11238	1.75922e-27
ENSMUSG00000026374	Tsn	1.30993	4.20508e-18	1.92904	2.20447e-35
ENSMUSG00000056820	Tsnax	1.24849	3.22418e-20	1.28385	3.14418e-20
ENSMUSG00000037824	Tspan14	1.08593	2.26778e-20	1.37773	1.94417e-30
ENSMUSG00000028152	Tspan5	1.30258	1.98136e-18	1.90229	5.67577e-36
ENSMUSG00000074671	Tspyl3	1.04098	1.80658e-12	1.54056	1.24732e-23
ENSMUSG00000039485	Tspyl4	1.35577	2.45139e-14	1.54657	5.98106e-18
ENSMUSG00000038984	Tspyl5	1.17616	3.68433e-13	1.5332	7.08621e-20
ENSMUSG00000022151	Ttc33	1.21924	2.42688e-08	1.63353	9.8321e-13
ENSMUSG00000031028	Tub	1.30988	4.26936e-23	1.0187	1.59562e-14
ENSMUSG00000034377	Tulp4	1.06591	1.98485e-14	1.10042	3.41724e-15
ENSMUSG00000014177	Tvp23b	1.60452	9.91042e-11	2.16911	7.4018e-17
ENSMUSG00000038393	Txnip	1.11157	2.34487e-10	1.43626	4.88404e-16
ENSMUSG00000047583	Tyw3	1.47878	5.21331e-11	1.15847	1.03537e-06
ENSMUSG00000058317	Ube2e2	1.06879	3.52275e-10	1.18017	1.46164e-11
ENSMUSG00000039159	Ube2h	1.27236	7.74971e-18	1.29162	5.87811e-18
ENSMUSG00000030870	Ubfd1	1.56537	9.66681e-21	1.65294	1.39033e-22
ENSMUSG00000047719	Ubiad1	1.00324	2.17144e-11	1.66816	2.68631e-25
ENSMUSG00000028243	Ubxn2b	1.15668	3.72547e-10	1.56025	6.09092e-16
ENSMUSG00000053774	Ubxn7	1.38376	3.14589e-20	1.54417	2.75117e-24
ENSMUSG00000026558	Uck2	1.14622	1.48236e-16	1.29202	5.05293e-20
ENSMUSG00000026667	Uhmk1	1.70347	3.14518e-25	1.69346	1.65788e-24
ENSMUSG00000020099	Unc5b	1.35063	1.82937e-14	1.26129	2.0874e-12
ENSMUSG00000029591	Ung	1.25568	3.22209e-10	1.48746	1.21206e-11
ENSMUSG00000073016	Uprt	1.31709	3.21998e-10	1.43916	1.60743e-10
ENSMUSG00000068284	Usf3	1.47042	7.02357e-17	1.23203	4.00691e-12
ENSMUSG00000046269	Usp27x	1.15716	2.52876e-08	1.29144	2.58175e-09
ENSMUSG00000063317	Usp31	1.68136	1.30374e-23	1.40472	8.4775e-17
ENSMUSG00000090115	Usp49	1.21989	4.37954e-08	1.23106	5.30469e-08
ENSMUSG00000041747	Utp15	1.22096	3.22999e-13	1.04327	1.2082e-09
ENSMUSG00000020894	Vamp2	1.24431	9.74128e-10	1.96827	2.04823e-21
ENSMUSG00000028955	Vamp3	1.03318	1.99208e-09	1.28134	4.13233e-13
ENSMUSG00000026556	Vangl2	1.37645	3.23687e-13	1.58046	1.10931e-16
ENSMUSG00000021256	Vash1	1.21756	1.0398e-17	1.27828	4.53026e-19
ENSMUSG00000034993	Vat1	1.47307	9.01886e-19	1.60373	1.5355e-21
ENSMUSG00000006270	Vax1	1.63389	8.73882e-13	1.67829	6.11033e-12
ENSMUSG00000030315	Vgll4	1.24828	5.91533e-19	1.49595	4.77023e-25
ENSMUSG00000033933	Vhl	1.13272	2.78385e-09	1.87994	9.22482e-22
ENSMUSG00000066735	Vkorc1l1	1.25731	9.05642e-12	2.05655	2.75474e-27
ENSMUSG00000024924	Vldlr	1.05246	5.19345e-15	1.02018	4.99211e-14
ENSMUSG00000094950	Vmn2r66	2.05962	6.10049e-18	1.18698	6.46287e-07
ENSMUSG00000043614	Vps37d	1.08119	3.58923e-14	1.32945	8.25057e-19
ENSMUSG00000020101	Vsir	1.23462	7.29275e-08	1.65058	3.52717e-12
ENSMUSG00000045648	Vwc2l	1.3143	2.58266e-08	1.5063	8.37865e-10
ENSMUSG00000047731	Wbp1l	1.88179	1.94601e-24	1.90582	1.50862e-24
ENSMUSG00000040877	Wdr25	1.50152	8.79772e-13	1.00201	5.5647e-06
ENSMUSG00000038733	Wdr26	1.11544	8.22136e-17	1.12316	9.16021e-17
ENSMUSG00000021147	Wdr37	1.31013	1.49081e-16	1.19014	1.45413e-13
ENSMUSG00000026917	Wdr5	1.21815	5.72927e-16	1.18124	1.2243e-14
ENSMUSG00000020257	Wdr82	1.14461	5.86973e-16	1.79091	2.92994e-35
ENSMUSG00000031016	Wee1	1.1916	6.46765e-08	1.10202	2.11412e-06
ENSMUSG00000039474	Wfs1	1.1835	5.37754e-09	1.73728	5.35791e-17
ENSMUSG00000041245	Wnk3	1.00446	4.0924e-12	1.20813	2.76065e-16
ENSMUSG00000022997	Wnt1	1.52646	0.00455846	1.80528	0.00387561
ENSMUSG00000021994	Wnt5a	1.73228	7.76611e-12	1.7224	1.75883e-11
ENSMUSG00000000126	Wnt9a	1.15017	3.29902e-07	1.62977	3.10728e-11
ENSMUSG00000029364	Wsb2	1.30463	3.30669e-21	1.47582	3.41721e-26
ENSMUSG00000025860	Xiap	1.36991	1.01536e-12	1.68874	5.65067e-18
ENSMUSG00000015342	Xk	1.43784	2.16111e-10	2.04704	5.23837e-18
ENSMUSG00000028933	Xrcc2	1.24974	1.07315e-07	1.00447	4.4731e-05
ENSMUSG00000030657	Xylt1	1.20845	1.79678e-18	1.11902	6.8567e-16
ENSMUSG00000047694	Yipf6	1.10917	6.5758e-10	1.26451	6.69764e-12
ENSMUSG00000002741	Ykt6	1.24911	7.64031e-20	1.4959	5.60861e-27
ENSMUSG00000051391	Ywhag	1.6558	8.9787e-21	1.71307	5.15248e-22
ENSMUSG00000049672	Zbtb14	1.50066	1.06674e-13	1.59105	1.16378e-14
ENSMUSG00000063659	Zbtb18	1.0311	2.30868e-10	1.24381	2.61527e-14
ENSMUSG00000022708	Zbtb20	1.64758	6.34709e-16	1.02867	4.49605e-07
ENSMUSG00000051390	Zbtb22	1.02143	2.74484e-10	1.43687	5.28607e-18
ENSMUSG00000068966	Zbtb34	1.77289	1.65882e-17	1.48387	1.1268e-12
ENSMUSG00000043467	Zbtb37	1.51073	3.22418e-20	1.0621	1.12532e-10
ENSMUSG00000044617	Zbtb39	1.03763	4.61321e-14	1.24153	2.01101e-18
ENSMUSG00000037638	Zbtb42	1.43647	2.0994e-05	1.30848	0.000364586
ENSMUSG00000026788	Zbtb43	1.09095	5.05524e-11	1.3119	1.72116e-14
ENSMUSG00000049657	Zbtb5	1.38613	1.66684e-21	1.56145	1.31454e-25
ENSMUSG00000047749	Zc3hav1l	1.78773	4.01785e-17	1.91123	1.84496e-18
ENSMUSG00000061410	Zcchc14	1.41184	6.26044e-27	1.14634	2.84259e-18
ENSMUSG00000055538	Zcchc24	1.22229	2.6429e-19	1.53218	5.22165e-28
ENSMUSG00000036304	Zdhhc23	1.64028	1.62247e-23	1.57396	4.16991e-21
ENSMUSG00000006463	Zdhhc24	1.38912	2.5378e-21	1.77794	6.2355e-29
ENSMUSG00000031823	Zdhhc7	1.55325	2.4409e-21	1.78236	4.75536e-26
ENSMUSG00000057101	Zfp180	1.79603	2.96914e-25	1.60066	6.10345e-20
ENSMUSG00000052056	Zfp217	1.42079	1.62451e-14	1.44295	1.18643e-13
ENSMUSG00000041258	Zfp236	1.40411	1.34231e-16	1.01771	2.7182e-09
ENSMUSG00000031365	Zfp275	1.25815	2.21706e-19	1.43813	6.25161e-23
ENSMUSG00000049764	Zfp280b	1.67719	5.66407e-16	1.4294	1.48003e-11
ENSMUSG00000017667	Zfp334	1.54055	1.01381e-16	1.05586	1.93307e-08
ENSMUSG00000021481	Zfp346	1.06128	4.59003e-13	1.58454	3.96126e-24
ENSMUSG00000099689	Zfp383	1.53499	3.15209e-13	1.80423	9.91008e-16
ENSMUSG00000034522	Zfp395	1.3467	7.68006e-12	1.26341	5.32117e-10
ENSMUSG00000047003	Zfp41	1.13164	5.85745e-19	1.41948	2.04884e-27
ENSMUSG00000042197	Zfp451	1.37239	9.16042e-15	1.48288	9.0714e-17
ENSMUSG00000051351	Zfp46	1.01967	5.87339e-14	1.16241	3.30781e-17
ENSMUSG00000058881	Zfp516	1.54538	3.89041e-22	1.04404	9.26721e-11
ENSMUSG00000042439	Zfp532	1.06044	6.59122e-10	1.21125	2.41407e-12
ENSMUSG00000034071	Zfp551	1.30995	6.22727e-08	1.36947	9.78644e-08
ENSMUSG00000074500	Zfp558	1.03234	4.09929e-12	1.34521	5.0333e-17
ENSMUSG00000067424	Zfp563	1.02669	7.17837e-09	1.30874	2.88662e-12
ENSMUSG00000039789	Zfp597	1.05605	2.43244e-10	1.13835	1.44517e-10
ENSMUSG00000022987	Zfp641	1.43203	1.74835e-19	1.28638	3.81644e-14
ENSMUSG00000066797	Zfp648	1.46883	1.64999e-05	1.9648	7.81647e-07
ENSMUSG00000075595	Zfp652	1.52289	9.10849e-18	1.24337	2.70961e-12
ENSMUSG00000062397	Zfp706	1.07173	7.7976e-12	1.56705	8.13255e-23
ENSMUSG00000046897	Zfp740	1.93808	1.69904e-31	1.64549	4.95305e-23
ENSMUSG00000095253	Zfp799	1.31384	3.02646e-14	1.05705	2.46538e-09
ENSMUSG00000071064	Zfp827	1.07614	6.60819e-08	1.06596	1.21277e-07
ENSMUSG00000024298	Zfp871	1.81668	7.31273e-20	1.46319	1.69912e-13
ENSMUSG00000095199	Zfp967	5.54724	8.47375e-17	4.34528	9.90539e-08
ENSMUSG00000095545	Zfp969	5.68801	6.96236e-19	4.48522	1.20313e-08
ENSMUSG00000053080	Zfta	1.30022	2.26813e-26	1.12482	5.41046e-20
ENSMUSG00000079509	Zfx	1.0246	1.97016e-12	1.23406	2.8066e-16
ENSMUSG00000032368	Zic1	1.13928	1.86564e-06	1.63093	1.68063e-11
ENSMUSG00000002266	Zim1	1.13008	3.52673e-11	1.02443	7.4267e-09
ENSMUSG00000054931	Zkscan4	1.20105	1.97981e-07	1.30225	1.99014e-07
ENSMUSG00000063894	Zkscan8	1.07293	1.13436e-07	1.30307	4.89288e-10
ENSMUSG00000027663	Zmat3	1.81247	1.70369e-20	1.59162	4.31695e-16
ENSMUSG00000026974	Zmynd19	1.08408	3.45605e-17	1.2632	1.81222e-21
ENSMUSG00000058446	Znrf2	1.65645	1.4475e-21	1.65311	3.80843e-21
ENSMUSG00000041961	Znrf3	1.41177	1.57801e-17	1.67728	3.95963e-23
ENSMUSG00000033948	Zswim5	1.53916	5.22582e-17	1.42547	1.61349e-14
ENSMUSG00000073062	Zxdb	1.44619	3.57718e-09	1.07119	1.81264e-05
ENSMUSG00000034636	Zyg11b	1.11573	2.15799e-13	1.68159	1.20593e-27

## Sheet: S4_HP Ontology
Supplemental Table 4. Human Phenotype ontology analysis of CELF2 target mRNA
Term_name	Term_id	Padj	-Log10(Padj)	Term_size	Intersection_size
Bilateral tonic-clonic seizure	HP:0002069	0.000461833	3.33551	371	47
Non-motor seizure	HP:0033259	0.000602505	3.22004	187	30
EEG with generalized epileptiform discharges	HP:0011198	0.000627806	3.20217	272	38
Interictal epileptiform activity	HP:0011182	0.000830112	3.08086	320	42
Interictal EEG abnormality	HP:0025373	0.00107498	2.9686	323	42
Intellectual disability	HP:0001249	0.00120711	2.91825	2020	160
Generalized-onset seizure	HP:0002197	0.0036113	2.44234	326	41
Generalized non-motor (absence) seizure	HP:0002121	0.0054139	2.26649	165	26

## Sheet: S5_HP seizure-related targets 
Supplemental Table 5. Enrichment of CELF2 target mRNA in seizure-related HP ontology terms
Gene identifier	Gene symbol	logFC (CELF2/Input)	logFC (CELF2/IgG)
ENSMUSG00000004113	Cacna1b	1.31054	1.14626
ENSMUSG00000030209	Grin2b	1.51851	1.3741
ENSMUSG00000040724	Kcna2	1.19121	1.37458
ENSMUSG00000050556	Kcnb1	1.46457	1.44112
ENSMUSG00000058975	Kcnc1	1.60332	1.45513
ENSMUSG00000035681	Kcnc2	1.19473	1.22026
ENSMUSG00000044708	Kcnj10	1.11696	1.57082
ENSMUSG00000057182	Scn3a	1.14042	1.06441
ENSMUSG00000017740	Slc12a5	1.39451	1.41435
ENSMUSG00000005089	Slc1a2	1.47205	1.72342
ENSMUSG00000030806	Stx1b	1.85611	1.62628
ENSMUSG00000026452	Syt2	1.65611	1.18827
ENSMUSG00000020894	Vamp2	1.24431	1.96827
ENSMUSG00000040537	Adam22	1.53123	1.41166
ENSMUSG00000004056	Akt2	1.31829	1.41041
ENSMUSG00000015709	Arnt2	1.15782	1.18979
ENSMUSG00000038481	Cdk19	1.09314	1.26122
ENSMUSG00000026317	Cln8	1.18841	1.49464
ENSMUSG00000031285	Dcx	1.38124	1.68385
ENSMUSG00000000826	Dnajc5	1.58774	2.17051
ENSMUSG00000029168	Dpysl5	1.07818	1.29239
ENSMUSG00000022897	Dyrk1a	1.11404	1.16219
ENSMUSG00000055493	Epm2a	1.27059	1.37712
ENSMUSG00000047539	Fbxo28	1.17723	1.20087
ENSMUSG00000031137	Fgf13	1.15832	1.46231
ENSMUSG00000020950	Foxg1	1.08647	1.52274
ENSMUSG00000045589	Frrs1l	1.3168	1.65896
ENSMUSG00000015291	Gdi1	1.3266	1.56195
ENSMUSG00000021318	Gli3	1.12569	1.33177
ENSMUSG00000029064	Gnb1	1.29391	1.89116
ENSMUSG00000020946	Gosr2	1.1469	1.79754
ENSMUSG00000018412	Kansl1	1.22707	1.26161
ENSMUSG00000018411	Mapt	1.25139	1.77087
ENSMUSG00000039100	Marchf6	1.68355	1.92759
ENSMUSG00000031393	Mecp2	1.2912	1.44712
ENSMUSG00000044231	Nhlrc1	1.24814	1.63794
ENSMUSG00000023068	Nus1	1.0047	1.64097
ENSMUSG00000021143	Pacs2	1.25822	1.10663
ENSMUSG00000020745	Pafah1b1	1.16246	1.14634
ENSMUSG00000031284	Pak3	1.0075	1.10224
ENSMUSG00000073678	Pgap1	1.28927	1.71721
ENSMUSG00000031381	Piga	1.69242	1.5094
ENSMUSG00000024145	Pigf	1.31759	2.41279
ENSMUSG00000045140	Pigw	1.03297	1.40673
ENSMUSG00000079104	Prps1l3	1.13629	1.27212
ENSMUSG00000004207	Psap	1.04493	1.49177
ENSMUSG00000043991	Pura	1.24745	1.09858
ENSMUSG00000036192	Rorb	1.15661	1.0037
ENSMUSG00000023927	Satb1	1.05414	1.15731
ENSMUSG00000029426	Scarb2	1.03939	1.66637
ENSMUSG00000029173	Sepsecs	1.13812	1.22137
ENSMUSG00000038384	Setd1b	1.10571	1.08902
ENSMUSG00000020142	Slc1a4	1.21053	1.74775
ENSMUSG00000018900	Slc22a5	1.37423	1.32809
ENSMUSG00000003528	Slc25a1	1.2149	1.48801
ENSMUSG00000019082	Slc25a22	1.24214	1.19762
ENSMUSG00000060681	Slc9a6	1.32039	2.23833
ENSMUSG00000001761	Smo	1.0762	1.49646
ENSMUSG00000027367	Stard7	1.32025	1.50325
ENSMUSG00000036473	Tbc1d24	1.30481	1.41922
ENSMUSG00000027630	Tbl1xr1	1.54305	1.53589
ENSMUSG00000038733	Wdr26	1.11544	1.12316
ENSMUSG00000015342	Xk	1.43784	2.04704
ENSMUSG00000051391	Ywhag	1.6558	1.71307
ENSMUSG00000063659	Zbtb18	1.0311	1.24381

## Sheet: S6_Seizure gene tier 1
Supplemental Table 6. Enrichment of CELF2 target mRNA in Tier 1 seizure gene (Macnee et al., 2023)
Gene identifier	Gene symbol	Seizure gene tier	Category	logFC (CELF2/IgG)	FDR (CELF2/IgG)
ENSMUSG00000060681	SLC9A6	tier 1	Anion transport	2.23834	4.5e-28
ENSMUSG00000030310	SLC6A1	tier 1	Anion transport	1.49272	4.52e-34
ENSMUSG00000017740	SLC12A5	tier 1	Anion transport	1.41436	4.44e-23
ENSMUSG00000031156	SLC35A2	tier 1	Anion transport	1.27816	1.25e-11
ENSMUSG00000019082	SLC25A22	tier 1	Anion transport	1.19763	2.9e-13
ENSMUSG00000020805	SLC13A5	tier 1	Anion transport	0.893497	0.000290457
ENSMUSG00000019558	SLC6A8	tier 1	Anion transport	0.522481	6.34e-05
ENSMUSG00000028645	SLC2A1	tier 1	Anion transport	-0.155635	0.625825
ENSMUSG00000031381	PIGA	tier 1	Biosynthesis	1.50941	8.96e-12
ENSMUSG00000028454	PIGO	tier 1	Biosynthesis	0.793044	2.92e-08
ENSMUSG00000017721	PIGT	tier 1	Biosynthesis	0.601365	5.18e-05
ENSMUSG00000020150	GAMT	tier 1	Biosynthesis	-2.16321	7.41e-10
ENSMUSG00000018659	PNPO	tier 1	Catalytic activity	1.56696	1.81e-14
ENSMUSG00000022897	DYRK1A	tier 1	Catalytic activity	1.16221	5.97e-19
ENSMUSG00000031565	FGFR1	tier 1	Catalytic activity	0.990164	1.27e-13
ENSMUSG00000031292	CDKL5	tier 1	Catalytic activity	0.964413	1.86e-11
ENSMUSG00000024042	SIK1	tier 1	Catalytic activity	0.880459	1.66e-08
ENSMUSG00000000787	DDX3X	tier 1	Catalytic activity	0.324927	0.047971
ENSMUSG00000025326	UBE3A	tier 1	Catalytic activity	0.294436	0.221141
ENSMUSG00000053644	ALDH7A1	tier 1	Catalytic activity	0.0632389	0.735791
ENSMUSG00000027199	GATM	tier 1	Catalytic activity	-0.134872	0.620192
ENSMUSG00000004637	WWOX	tier 1	Catalytic activity	-0.256345	0.250488
ENSMUSG00000012117	DHDDS	tier 1	Catalytic activity	-0.349942	0.0310958
ENSMUSG00000025237	PARP6	tier 1	Catalytic activity	-0.562926	0.000100435
ENSMUSG00000032557	UBA5	tier 1	Catalytic activity	-0.635454	9.94e-05
ENSMUSG00000022407	ADSL	tier 1	Catalytic activity	-1.09327	1.09e-12
ENSMUSG00000051323	PCDH19	tier 1	Cell adhesion	1.3244	4.39e-22
ENSMUSG00000020340	CYFIP2	tier 1	Cell adhesion	0.125103	0.497695
ENSMUSG00000039419	CNTNAP2	tier 1	Cell adhesion	-0.428828	0.00410475
ENSMUSG00000067629	SYNGAP1	tier 1	Cell differentiation	0.696173	2.14e-07
ENSMUSG00000035569	ANKRD11	tier 1	Cell differentiation	-0.185481	0.252442
ENSMUSG00000031502	COL4A1	tier 1	Cell differentiation	-0.189567	0.501248
ENSMUSG00000067242	LGI1	tier 1	Cell differentiation	-0.233431	0.201379
ENSMUSG00000033253	SZT2	tier 1	Cell differentiation	-0.680803	0.000775604
ENSMUSG00000057738	SPTAN1	tier 1	Cell differentiation	-1.46039	2.48e-20
ENSMUSG00000001827	FOLR1	tier 1	Cell differentiation	-1.47225	0.0378214
ENSMUSG00000030541	IDH2	tier 1	Cell differentiation	-1.51407	1.18e-24
ENSMUSG00000001227	SEMA6B	tier 1	Cell-cell signaling	1.27984	2.5e-24
ENSMUSG00000045114	PRRT2	tier 1	Cell-cell signaling	0.460118	0.00196776
ENSMUSG00000022523	FGF12	tier 1	Cell-cell signaling	-0.287654	0.0383954
ENSMUSG00000031285	DCX	tier 1	Cytoskelet organization	1.68386	2.61e-20
ENSMUSG00000028556	DOCK7	tier 1	Cytoskelet organization	-0.192037	0.216361
ENSMUSG00000041115	IQSEC2	tier 1	Cytoskelet organization	-0.479066	0.0036956
ENSMUSG00000031328	FLNA	tier 1	Cytoskelet organization	-1.2455	4.21e-16
ENSMUSG00000020745	PAFAH1B1	tier 1	Dendrite dev	1.14635	3.99e-17
ENSMUSG00000042807	HECW2	tier 1	Dendrite dev	-0.649193	3.51e-06
ENSMUSG00000030525	CHRNA7	tier 1	Ion-channels	1.58877	5.22e-15
ENSMUSG00000044708	KCNJ10	tier 1	Ion-channels	1.57083	6.25e-25
ENSMUSG00000050556	KCNB1	tier 1	Ion-channels	1.44113	1.06e-16
ENSMUSG00000040724	KCNA2	tier 1	Ion-channels	1.37457	3.99e-19
ENSMUSG00000030209	GRIN2B	tier 1	Ion-channels	1.37411	7.38e-13
ENSMUSG00000075318	SCN2A	tier 1	Ion-channels	1.24076	5.62e-15
ENSMUSG00000035681	KCNC2	tier 1	Ion-channels	1.22028	5.51e-10
ENSMUSG00000027950	CHRNB2	tier 1	Ion-channels	1.12721	6.69e-21
ENSMUSG00000096146	KCNJ11	tier 1	Ion-channels	1.11933	1.01e-11
ENSMUSG00000058248	KCNH1	tier 1	Ion-channels	1.06715	5.09e-11
ENSMUSG00000057182	SCN3A	tier 1	Ion-channels	1.06441	1.97e-14
ENSMUSG00000027577	CHRNA4	tier 1	Ion-channels	1.03485	1.45e-15
ENSMUSG00000007653	GABRB2	tier 1	Ion-channels	0.95772	8.17e-11
ENSMUSG00000016346	KCNQ2	tier 1	Ion-channels	0.950419	8.68e-16
ENSMUSG00000010803	GABRA1	tier 1	Ion-channels	0.932342	5.06e-10
ENSMUSG00000064329	SCN1A	tier 1	Ion-channels	0.88273	1.28e-08
ENSMUSG00000033676	GABRB3	tier 1	Ion-channels	0.85773	6.75e-08
ENSMUSG00000034110	KCTD7	tier 1	Ion-channels	0.789482	0.000404411
ENSMUSG00000052387	TRPM3	tier 1	Ion-channels	0.689128	3.03e-05
ENSMUSG00000020436	GABRG2	tier 1	Ion-channels	0.688248	0.00119565
ENSMUSG00000002771	GRIN2D	tier 1	Ion-channels	0.630105	0.000773171
ENSMUSG00000023033	SCN8A	tier 1	Ion-channels	0.569678	4.46e-05
ENSMUSG00000059003	GRIN2A	tier 1	Ion-channels	0.53658	0.00249761
ENSMUSG00000056258	KCNQ3	tier 1	Ion-channels	0.461296	0.000720333
ENSMUSG00000034656	CACNA1A	tier 1	Ion-channels	0.116767	0.498883
ENSMUSG00000052726	KCNT2	tier 1	Ion-channels	-0.280415	0.253878
ENSMUSG00000026959	GRIN1	tier 1	Ion-channels	-0.625895	0.00043499
ENSMUSG00000057378	RYR3	tier 1	Ion-channels	-0.657911	0.000111933
ENSMUSG00000019194	SCN1B	tier 1	Ion-channels	-0.993595	1.52e-06
ENSMUSG00000029088	KCNIP4	tier 1	Ion-channels	-1.39496	2.87e-10
ENSMUSG00000058740	KCNT1	tier 1	Ion-channels	-1.45203	3.89e-09
ENSMUSG00000044231	NHLRC1	tier 1	Other	1.63799	9.45e-18
ENSMUSG00000036473	TBC1D24	tier 1	Other	1.41923	4.63e-27
ENSMUSG00000018412	KANSL1	tier 1	Other	1.26162	1.14e-13
ENSMUSG00000047539	FBXO28	tier 1	Other	1.20088	1.74e-13
ENSMUSG00000058656	SAMD12	tier 1	Other	0.709727	1.82e-05
ENSMUSG00000022125	CLN5	tier 1	Other	0.616542	0.013534
ENSMUSG00000041718	ALG13	tier 1	Other	0.439302	0.0495976
ENSMUSG00000020289	NPRL3	tier 1	Other	0.165344	0.331042
ENSMUSG00000014602	KIF1A	tier 1	Other	0.0809966	0.629774
ENSMUSG00000040907	ATP1A3	tier 1	Other	0.0385647	0.871694
ENSMUSG00000036792	MBD5	tier 1	Other	-0.0462312	0.821778
ENSMUSG00000029199	LIAS	tier 1	Other	-0.39993	0.0187443
ENSMUSG00000032245	CLN6	tier 1	Other	-0.439507	0.0702204
ENSMUSG00000024109	NRXN1	tier 1	Other	-0.468655	0.000502743
ENSMUSG00000030720	CLN3	tier 1	Other	-0.686751	0.000220386
ENSMUSG00000005054	CSTB	tier 1	Other	-1.37689	2.99e-05
ENSMUSG00000041133	SMC1A	tier 1	Other	-1.53621	8.44e-19
ENSMUSG00000000826	DNAJC5	tier 1	Pathways	2.17051	2.31e-43
ENSMUSG00000030806	STX1B	tier 1	Pathways	1.62629	7.53e-10
ENSMUSG00000026317	CLN8	tier 1	Pathways	1.49464	1.98e-21
ENSMUSG00000019699	AKT3	tier 1	Pathways	0.970358	2.05e-16
ENSMUSG00000026797	STXBP1	tier 1	Pathways	0.814547	1.28e-06
ENSMUSG00000027665	PIK3CA	tier 1	Pathways	0.763989	2.43e-08
ENSMUSG00000002413	BRAF	tier 1	Pathways	0.750861	9.19e-09
ENSMUSG00000031591	ASAH1	tier 1	Pathways	0.720306	0.000316118
ENSMUSG00000027273	SNAP25	tier 1	Pathways	0.657576	8.75e-06
ENSMUSG00000007891	CTSD	tier 1	Pathways	0.435659	0.0256155
ENSMUSG00000026812	TSC1	tier 1	Pathways	-0.0226857	0.888994
ENSMUSG00000037426	DEPDC5	tier 1	Pathways	-0.0259862	0.884714
ENSMUSG00000110040	CTSD	tier 1	Pathways	-0.165721	0.492182
ENSMUSG00000028991	MTOR	tier 1	Pathways	-0.493479	0.00348906
ENSMUSG00000002496	TSC2	tier 1	Pathways	-0.503694	0.00285603
ENSMUSG00000051177	PLCB1	tier 1	Pathways	-0.637392	9.01e-07
ENSMUSG00000010057	NPRL2	tier 1	Pathways	-0.692543	8.36e-05
ENSMUSG00000007097	ATP1A2	tier 1	Pathways	-0.794634	0.000177941
ENSMUSG00000026825	DNM1	tier 1	Pathways	-0.878566	5.45e-11
ENSMUSG00000037217	SYN1	tier 1	Pathways	-1.31721	2.27e-10
ENSMUSG00000039382	WDR45	tier 1	Pathways	-1.54258	1.16e-13
ENSMUSG00000020950	FOXG1	tier 1	Regulation of transcription	1.52275	6.33e-20
ENSMUSG00000031393	MECP2	tier 1	Regulation of transcription	1.44713	7.93e-23
ENSMUSG00000038733	WDR26	tier 1	Regulation of transcription	1.12316	6.17e-17
ENSMUSG00000043991	PURA	tier 1	Regulation of transcription	1.09859	1.87e-09
ENSMUSG00000035277	ARX	tier 1	Regulation of transcription	0.862416	1.16e-10
ENSMUSG00000053477	TCF4	tier 1	Regulation of transcription	0.751659	6.1e-05
ENSMUSG00000004040	STAT3	tier 1	Regulation of transcription	0.487658	0.000827354
ENSMUSG00000069729	ARID1B	tier 1	Regulation of transcription	0.164191	0.293348
ENSMUSG00000026872	ZEB2	tier 1	Regulation of transcription	0.156379	0.337475
ENSMUSG00000005583	MEF2C	tier 1	Regulation of transcription	0.112333	0.492426
ENSMUSG00000078671	CHD2	tier 1	Regulation of transcription	-0.0496226	0.758684
ENSMUSG00000020946	GOSR2	tier 1	Response to stress	1.79754	7.19e-40
ENSMUSG00000025950	IDH1	tier 1	Response to stress	0.10502	0.63409
ENSMUSG00000039176	POLG	tier 1	Response to stress	-0.64105	8.24e-05
ENSMUSG00000002963	PNKP	tier 1	Response to stress	-2.13236	4.45e-28
ENSMUSG00000045215	ASXL3	tier 1	Translation	0.801236	3.49e-06
ENSMUSG00000031960	AARS1	tier 1	Translation	-0.275865	0.14084
ENSMUSG00000016349	EEF1A2	tier 1	Translation	-0.56932	0.000130871
ENSMUSG00000039630	HNRNPU	tier 1	Translation	-0.613556	1.18e-05
ENSMUSG00000021420	FARS2	tier 1	Translation	-1.60443	2.11e-11
ENSMUSG00000029426	SCARB2	tier 1	Vacuole organization	1.66638	8.51e-25
ENSMUSG00000031007	ATP6AP2	tier 1	Vacuole organization	1.5623	7.48e-19
ENSMUSG00000055493	EPM2A	tier 1	Vacuole organization	1.37708	2.51e-13
ENSMUSG00000025759	MFSD8	tier 1	Vacuole organization	0.756069	0.000134751
ENSMUSG00000030894	TPP1	tier 1	Vacuole organization	0.588713	0.00322902
ENSMUSG00000040138	NDP	tier 1	Vacuole organization	0.273649	0.56401
ENSMUSG00000028657	PPT1	tier 1	Vacuole organization	-0.86408	4.65e-07

## Sheet: S7_Seizure gene tier 2
Supplemental Table 7. Enrichment of CELF2 target mRNA in Tier 2 seizure gene (Macnee et al., 2023)
Gene identifier	Gene symbol	Seizure gene tier	logFC (CELF2/IgG)	FDR (CELF2/IgG)
ENSMUSG00000059089	FCGR3A	tier 2	4.15339	1.14e-08
ENSMUSG00000024121	ATP6V0C	tier 2	2.48812	9.12e-32
ENSMUSG00000054545	UGT1A6	tier 2	2.10098	1.5e-09
ENSMUSG00000015711	PRUNE1	tier 2	1.98833	9.51e-24
ENSMUSG00000020053	IGF1	tier 2	1.98345	2.19e-09
ENSMUSG00000046480	SCN4B	tier 2	1.96846	0.0057621
ENSMUSG00000020894	VAMP2	tier 2	1.96827	3.03e-21
ENSMUSG00000029064	GNB1	tier 2	1.89117	1.26e-29
ENSMUSG00000047139	CD24	tier 2	1.85829	4.32e-27
ENSMUSG00000024462	GABBR1	tier 2	1.78882	3.88e-33
ENSMUSG00000018411	MAPT	tier 2	1.77088	2.31e-22
ENSMUSG00000020142	SLC1A4	tier 2	1.74776	1.14e-29
ENSMUSG00000024068	SPAST	tier 2	1.74212	3.07e-24
ENSMUSG00000001847	RAC1	tier 2	1.74006	2.58e-28
ENSMUSG00000039474	WFS1	tier 2	1.73728	6.97e-17
ENSMUSG00000005089	SLC1A2	tier 2	1.72343	2.22e-22
ENSMUSG00000014077	CHP1	tier 2	1.72102	3.18e-25
ENSMUSG00000051391	YWHAG	tier 2	1.71308	6.08e-22
ENSMUSG00000035805	MLC1	tier 2	1.70572	4.85e-17
ENSMUSG00000000058	CAV2	tier 2	1.66602	4.68e-13
ENSMUSG00000045589	FRRS1L	tier 2	1.65897	1.51e-23
ENSMUSG00000023068	NUS1	tier 2	1.64098	2.27e-22
ENSMUSG00000041607	MBP	tier 2	1.63578	2.8e-21
ENSMUSG00000047037	NIPA1	tier 2	1.59533	2.12e-23
ENSMUSG00000030525	CHRFAM7A	tier 2	1.58877	5.22e-15
ENSMUSG00000000766	OPRM1	tier 2	1.58173	4.68e-17
ENSMUSG00000027630	TBL1XR1	tier 2	1.53589	5.33e-17
ENSMUSG00000025789	ST8SIA2	tier 2	1.52942	3.36e-25
ENSMUSG00000027438	NAPB	tier 2	1.52893	2.85e-23
ENSMUSG00000034168	IRF2BPL	tier 2	1.50261	9.92e-24
ENSMUSG00000035847	IDS	tier 2	1.49624	1.89e-18
ENSMUSG00000030990	PGAP2	tier 2	1.49011	1.56e-13
ENSMUSG00000058975	KCNC1	tier 2	1.45513	1.22e-17
ENSMUSG00000035150	EIF2S3	tier 2	1.44281	1.35e-20
ENSMUSG00000032059	ALG9	tier 2	1.44076	6.26e-23
ENSMUSG00000035033	TBR1	tier 2	1.43769	5.81e-11
ENSMUSG00000032902	SLC16A1	tier 2	1.43553	2.71e-14
ENSMUSG00000038486	SV2A	tier 2	1.42966	2.49e-25
ENSMUSG00000070304	SCN2B	tier 2	1.41638	1.49e-19
ENSMUSG00000040537	ADAM22	tier 2	1.41167	8.72e-22
ENSMUSG00000079037	PRNP	tier 2	1.39694	6.54e-28
ENSMUSG00000030452	NIPA2	tier 2	1.39348	8.51e-18
ENSMUSG00000063358	MAPK1	tier 2	1.3902	5.42e-20
ENSMUSG00000034708	GRN	tier 2	1.3742	3.33e-18
ENSMUSG00000039252	LGI2	tier 2	1.36173	9.13e-20
ENSMUSG00000036985	ZDHHC9	tier 2	1.34642	4.31e-13
ENSMUSG00000116165	PDXP	tier 2	1.34593	3.25e-18
ENSMUSG00000070348	CCND1	tier 2	1.34447	1.65e-11
ENSMUSG00000056091	ST3GAL5	tier 2	1.33475	2.39e-23
ENSMUSG00000021318	GLI3	tier 2	1.33178	1.45e-13
ENSMUSG00000020988	L2HGDH	tier 2	1.33154	2.07e-08
ENSMUSG00000025626	PHF6	tier 2	1.32526	6.34e-23
ENSMUSG00000006818	SOD2	tier 2	1.3142	9.62e-20
ENSMUSG00000017776	CRK	tier 2	1.30911	8.14e-20
ENSMUSG00000025889	SNCA	tier 2	1.28915	1.12e-11
ENSMUSG00000013663	PTEN	tier 2	1.27963	7.39e-19
ENSMUSG00000019864	RTN4IP1	tier 2	1.27645	5.14e-11
ENSMUSG00000059991	NPTX2	tier 2	1.2554	8.51e-17
ENSMUSG00000052040	KLF13	tier 2	1.25376	2.93e-13
ENSMUSG00000014956	PPP1CB	tier 2	1.23785	2.49e-16
ENSMUSG00000028300	C9orf72	tier 2	1.22033	8.48e-18
ENSMUSG00000024294	MIB1	tier 2	1.21338	3.86e-14
ENSMUSG00000028030	TBCK	tier 2	1.20977	2.21e-12
ENSMUSG00000009394	SYN2	tier 2	1.19719	1.89e-19
ENSMUSG00000062380	TUBB3	tier 2	1.181	2.66e-12
ENSMUSG00000049791	FZD4	tier 2	1.14431	5.12e-09
ENSMUSG00000010609	PSEN2	tier 2	1.13065	5e-08
ENSMUSG00000055254	NTRK2	tier 2	1.12818	5.05e-13
ENSMUSG00000000489	PDGFB	tier 2	1.12799	1.67e-10
ENSMUSG00000055026	GABRG3	tier 2	1.1229	2.46e-10
ENSMUSG00000096764	SLC12A6	tier 2	1.11426	0.270268
ENSMUSG00000021143	PACS2	tier 2	1.10664	4.3e-14
ENSMUSG00000040896	KCND3	tier 2	1.10296	3.51e-18
ENSMUSG00000031284	PAK3	tier 2	1.10225	1.64e-11
ENSMUSG00000031982	ARV1	tier 2	1.09994	9.68e-10
ENSMUSG00000027335	ADRA1D	tier 2	1.09817	0.000500979
ENSMUSG00000041417	PIK3R1	tier 2	1.09426	7.39e-08
ENSMUSG00000038384	SETD1B	tier 2	1.08903	4.05e-10
ENSMUSG00000043733	PTPN11	tier 2	1.08012	1.78e-14
ENSMUSG00000038146	NOTCH3	tier 2	1.0666	3.5e-14
ENSMUSG00000032511	SCN5A	tier 2	1.06412	2.58e-15
ENSMUSG00000025964	ADAM23	tier 2	1.06298	4.26e-14
ENSMUSG00000005718	TFAP4	tier 2	1.0583	9.45e-08
ENSMUSG00000109511	NUP62	tier 2	1.05828	3.17e-09
ENSMUSG00000032338	HCN4	tier 2	1.05697	2.49e-18
ENSMUSG00000019969	PSEN1	tier 2	1.05355	2.93e-13
ENSMUSG00000021936	MAPK8	tier 2	1.05038	1.43e-15
ENSMUSG00000043257	PIGV	tier 2	1.03928	1.46e-07
ENSMUSG00000024597	SLC12A2	tier 2	1.03076	2.47e-12
ENSMUSG00000074934	GREM1	tier 2	1.02342	0.000262359
ENSMUSG00000028020	GLRB	tier 2	1.01633	5.65e-11
ENSMUSG00000036192	RORB	tier 2	1.0037	9.46e-11
ENSMUSG00000046449	NEXMIF	tier 2	0.99607	3.77e-11
ENSMUSG00000032691	NLRP3	tier 2	0.98753	0.00618012
ENSMUSG00000001496	NKX2-1	tier 2	0.985668	0.000406672
ENSMUSG00000046876	ATXN1	tier 2	0.983578	1.95e-10
ENSMUSG00000029016	CLCN6	tier 2	0.979489	1.74e-13
ENSMUSG00000035936	ALDH5A1	tier 2	0.965512	4.6e-11
ENSMUSG00000051497	KCNJ16	tier 2	0.954271	0.00356468
ENSMUSG00000029212	GABRB1	tier 2	0.946394	2.57e-12
ENSMUSG00000014245	PIGL	tier 2	0.941907	0.00378741
ENSMUSG00000033792	ATP7A	tier 2	0.937279	1.75e-07
ENSMUSG00000050953	GJA1	tier 2	0.92909	3.9e-06
ENSMUSG00000002948	MAP2K7	tier 2	0.919418	8.81e-05
ENSMUSG00000046532	AR	tier 2	0.911922	0.0923816
ENSMUSG00000028136	SNX27	tier 2	0.897808	4.58e-12
ENSMUSG00000025209	TWNK	tier 2	0.895949	4.5e-06
ENSMUSG00000063142	KCNMA1	tier 2	0.89163	4.44e-09
ENSMUSG00000069171	NR2F1	tier 2	0.883209	1.3e-08
ENSMUSG00000060882	KCND2	tier 2	0.880834	9.73e-12
ENSMUSG00000006273	ATP6V1B2	tier 2	0.880639	4.61e-07
ENSMUSG00000032192	GNB5	tier 2	0.877748	1.42e-08
ENSMUSG00000000605	CLCN4	tier 2	0.877731	3.37e-08
ENSMUSG00000021488	NSD1	tier 2	0.866751	5.02e-09
ENSMUSG00000049858	SUOX	tier 2	0.856532	0.000583244
ENSMUSG00000030265	KRAS	tier 2	0.854232	9.57e-10
ENSMUSG00000031785	ADGRG1	tier 2	0.854145	1.17e-08
ENSMUSG00000018217	PMP22	tier 2	0.838181	0.000271454
ENSMUSG00000000197	NALCN	tier 2	0.835913	8.4e-08
ENSMUSG00000025194	ABCC2	tier 2	0.83086	0.171048
ENSMUSG00000031700	GPT2	tier 2	0.82572	9.41e-06
ENSMUSG00000090124	UGT1A6	tier 2	0.812437	0.033469
ENSMUSG00000021738	ATXN7	tier 2	0.810048	1.34e-06
ENSMUSG00000026764	KIF5C	tier 2	0.797157	1.71e-08
ENSMUSG00000040147	MAOB	tier 2	0.785643	0.04297
ENSMUSG00000026842	ABL1	tier 2	0.784134	4.28e-11
ENSMUSG00000043301	KCNJ6	tier 2	0.781707	5.49e-06
ENSMUSG00000038902	POGZ	tier 2	0.776316	6.83e-08
ENSMUSG00000029512	ULK1	tier 2	0.76803	8.27e-07
ENSMUSG00000058886	DEAF1	tier 2	0.752444	2.7e-09
ENSMUSG00000027010	SLC25A12	tier 2	0.74717	0.000106618
ENSMUSG00000029675	ELN	tier 2	0.746609	7.93e-06
ENSMUSG00000030768	DISP1	tier 2	0.744	8.82e-06
ENSMUSG00000034115	SCN11A	tier 2	0.730834	0.26822
ENSMUSG00000031628	CASP3	tier 2	0.725171	4.76e-06
ENSMUSG00000027130	SLC12A6	tier 2	0.725087	1.25e-08
ENSMUSG00000020716	NF1	tier 2	0.722936	7.35e-08
ENSMUSG00000048482	BDNF	tier 2	0.716327	0.00363211
ENSMUSG00000036893	EHMT1	tier 2	0.714511	4.14e-05
ENSMUSG00000051331	CACNA1C	tier 2	0.713815	2.05e-05
ENSMUSG00000020866	CACNA1G	tier 2	0.712273	3.61e-07
ENSMUSG00000031985	GNPAT	tier 2	0.710258	2.07e-08
ENSMUSG00000029467	ATP2A2	tier 2	0.709506	1.92e-07
ENSMUSG00000031012	CASK	tier 2	0.707845	2.91e-08
ENSMUSG00000057406	NSD2	tier 2	0.706878	4.86e-08
ENSMUSG00000074582	ARFGEF2	tier 2	0.705887	3.01e-05
ENSMUSG00000032536	TRAK1	tier 2	0.688101	6.28e-08
ENSMUSG00000026826	NR4A2	tier 2	0.686672	0.00108798
ENSMUSG00000025777	GDAP1	tier 2	0.685595	6.61e-07
ENSMUSG00000029020	MFN2	tier 2	0.684127	1.15e-06
ENSMUSG00000031378	ABCD1	tier 2	0.683728	0.000317143
ENSMUSG00000032238	RORA	tier 2	0.68271	0.000169945
ENSMUSG00000071708	SMS	tier 2	0.677894	7.24e-07
ENSMUSG00000021609	SLC6A3	tier 2	0.676699	0.345396
ENSMUSG00000032303	CHRNA3	tier 2	0.671078	0.000858924
ENSMUSG00000029231	PDGFRA	tier 2	0.668924	3.36e-07
ENSMUSG00000008859	RALA	tier 2	0.668482	1.89e-05
ENSMUSG00000000838	FMR1	tier 2	0.667112	8.67e-06
ENSMUSG00000022973	SYNJ1	tier 2	0.66348	1.2e-06
ENSMUSG00000001175	CALM1	tier 2	0.663167	1.61e-05
ENSMUSG00000030020	PRICKLE2	tier 2	0.660731	1.03e-05
ENSMUSG00000004110	CACNA1E	tier 2	0.656642	2.5e-07
ENSMUSG00000020155	KCNMB1	tier 2	0.64608	0.332134
ENSMUSG00000069631	STRADA	tier 2	0.644952	3.37e-05
ENSMUSG00000030067	FOXP1	tier 2	0.638282	0.000624155
ENSMUSG00000031144	SYP	tier 2	0.636943	0.000538769
ENSMUSG00000010025	ALDH3A2	tier 2	0.636084	0.000109692
ENSMUSG00000019831	WASF1	tier 2	0.633724	0.000254815
ENSMUSG00000022416	CACNA1I	tier 2	0.633004	2.3e-05
ENSMUSG00000039728	SLC6A5	tier 2	0.630288	0.310398
ENSMUSG00000039515	PTPA	tier 2	0.612611	0.000105586
ENSMUSG00000022075	RHOBTB2	tier 2	0.60012	0.000179061
ENSMUSG00000034533	SCN10A	tier 2	0.596889	0.272692
ENSMUSG00000027957	SLC35A3	tier 2	0.593977	0.0061122
ENSMUSG00000053580	TANC2	tier 2	0.585886	0.000190717
ENSMUSG00000020122	EGFR	tier 2	0.585163	1.41e-05
ENSMUSG00000005360	SLC1A3	tier 2	0.582	0.0178292
ENSMUSG00000028538	ST3GAL3	tier 2	0.574063	0.000666828
ENSMUSG00000021266	WARS1	tier 2	0.570569	0.00189688
ENSMUSG00000041459	TARDBP	tier 2	0.565152	2.62e-05
ENSMUSG00000021611	TERT	tier 2	0.562793	0.00103595
ENSMUSG00000027198	EXT2	tier 2	0.557821	7.33e-06
ENSMUSG00000034402	KCNH5	tier 2	0.555822	0.0121625
ENSMUSG00000026787	GAD2	tier 2	0.552523	0.00303848
ENSMUSG00000026384	PTPN4	tier 2	0.549831	0.000106645
ENSMUSG00000033981	GRIA2	tier 2	0.544975	0.00011656
ENSMUSG00000037610	KCNMB2	tier 2	0.533634	0.0835654
ENSMUSG00000070880	GAD1	tier 2	0.530563	0.000267043
ENSMUSG00000026840	LAMC3	tier 2	0.529587	0.0836581
ENSMUSG00000018076	MED13L	tier 2	0.526875	0.000274731
ENSMUSG00000053977	CD8A	tier 2	0.525221	0.521032
ENSMUSG00000029780	NT5C3A	tier 2	0.520884	0.00181745
ENSMUSG00000020838	SLC6A4	tier 2	0.49905	0.278917
ENSMUSG00000030327	NECAP1	tier 2	0.496399	0.0294122
ENSMUSG00000060373	HNRNPC	tier 2	0.492214	0.028184
ENSMUSG00000039809	GABBR2	tier 2	0.482683	0.000276007
ENSMUSG00000031386	HCFC1	tier 2	0.480653	0.00136364
ENSMUSG00000047976	KCNA1	tier 2	0.478032	0.0171143
ENSMUSG00000052395	RFT1	tier 2	0.465652	0.0194401
ENSMUSG00000032952	AP4B1	tier 2	0.462143	0.00474122
ENSMUSG00000028737	ALDH4A1	tier 2	0.461213	0.00317404
ENSMUSG00000035594	CHRNA5	tier 2	0.456464	0.052873
ENSMUSG00000020524	GRIA1	tier 2	0.440115	0.000331747
ENSMUSG00000001986	GRIA3	tier 2	0.433054	0.000922498
ENSMUSG00000063663	BRWD3	tier 2	0.432015	0.0092885
ENSMUSG00000027834	SERPINI1	tier 2	0.426935	0.0424223
ENSMUSG00000025912	MYBL1	tier 2	0.426626	0.221455
ENSMUSG00000025728	PIGQ	tier 2	0.419438	0.00640521
ENSMUSG00000031299	PDHA1	tier 2	0.412393	0.0170663
ENSMUSG00000057329	BCL2	tier 2	0.4009	0.0512405
ENSMUSG00000026849	TOR1A	tier 2	0.397207	0.0236457
ENSMUSG00000022521	CREBBP	tier 2	0.388973	0.0138422
ENSMUSG00000028033	KCNQ5	tier 2	0.388959	0.00899145
ENSMUSG00000028161	PPP3CA	tier 2	0.374667	0.00288783
ENSMUSG00000035885	COX8A	tier 2	0.373263	0.0485025
ENSMUSG00000030077	CHL1	tier 2	0.367503	0.0164191
ENSMUSG00000026473	GLUL	tier 2	0.354328	0.120296
ENSMUSG00000031668	EIF2AK3	tier 2	0.349699	0.0321527
ENSMUSG00000028414	FKTN	tier 2	0.345532	0.100117
ENSMUSG00000001027	SCN4A	tier 2	0.335949	0.610821
ENSMUSG00000024413	NPC1	tier 2	0.3355	0.0146297
ENSMUSG00000034187	NSF	tier 2	0.301555	0.023731
ENSMUSG00000054252	FGFR3	tier 2	0.296022	0.15933
ENSMUSG00000020660	POMC	tier 2	0.295219	0.581423
ENSMUSG00000049624	SLC17A5	tier 2	0.29294	0.0934634
ENSMUSG00000009418	NAV1	tier 2	0.289643	0.0720127
ENSMUSG00000028519	DAB1	tier 2	0.283366	0.0674563
ENSMUSG00000025037	MAOA	tier 2	0.283338	0.0480379
ENSMUSG00000062825	ACTG1	tier 2	0.282017	0.133534
ENSMUSG00000032350	GCLC	tier 2	0.280895	0.0732103
ENSMUSG00000030849	FGFR2	tier 2	0.276856	0.0693463
ENSMUSG00000058672	TUBB2A	tier 2	0.272772	0.168388
ENSMUSG00000038084	OPA1	tier 2	0.260195	0.121022
ENSMUSG00000025034	TRIM8	tier 2	0.259672	0.144931
ENSMUSG00000029009	MTHFR	tier 2	0.256955	0.279791
ENSMUSG00000014767	TBP	tier 2	0.254483	0.116275
ENSMUSG00000006932	CTNNB1	tier 2	0.250766	0.141131
ENSMUSG00000012443	KIF11	tier 2	0.246634	0.339739
ENSMUSG00000069495	EPC2	tier 2	0.243386	0.173243
ENSMUSG00000107478	ATN1	tier 2	0.240262	0.499034
ENSMUSG00000028945	RHEB	tier 2	0.23105	0.107702
ENSMUSG00000026640	PLXNA2	tier 2	0.225475	0.111414
ENSMUSG00000031202	RAB39B	tier 2	0.217061	0.335087
ENSMUSG00000025656	ARHGEF9	tier 2	0.188741	0.218266
ENSMUSG00000027799	NBEA	tier 2	0.180248	0.203401
ENSMUSG00000025332	KDM5C	tier 2	0.178036	0.211337
ENSMUSG00000021730	HCN1	tier 2	0.170693	0.501885
ENSMUSG00000024589	NEDD4L	tier 2	0.168822	0.307679
ENSMUSG00000068762	GSTM1	tier 2	0.167949	0.686359
ENSMUSG00000020368	CANX	tier 2	0.163261	0.400059
ENSMUSG00000027951	ADAR	tier 2	0.156642	0.267489
ENSMUSG00000004364	CUL3	tier 2	0.156404	0.304029
ENSMUSG00000027168	PAX6	tier 2	0.148541	0.539799
ENSMUSG00000037656	SLC20A2	tier 2	0.146564	0.379284
ENSMUSG00000030447	CYFIP1	tier 2	0.143076	0.28818
ENSMUSG00000048279	SACS	tier 2	0.142679	0.379106
ENSMUSG00000024548	SETBP1	tier 2	0.128386	0.467463
ENSMUSG00000028970	ABCB1	tier 2	0.10748	0.78058
ENSMUSG00000036560	LGI4	tier 2	0.104372	0.892859
ENSMUSG00000037916	NDUFV1	tier 2	0.0989168	0.616265
ENSMUSG00000007038	NEU1	tier 2	0.0985032	0.636216
ENSMUSG00000000560	GABRA2	tier 2	0.0956251	0.727068
ENSMUSG00000042453	RELN	tier 2	0.0955467	0.640651
ENSMUSG00000016541	ATXN10	tier 2	0.090584	0.684605
ENSMUSG00000024827	GLDC	tier 2	0.0876104	0.758127
ENSMUSG00000026579	F5	tier 2	0.0817754	0.89167
ENSMUSG00000005683	CS	tier 2	0.0747867	0.776667
ENSMUSG00000032855	PKD1	tier 2	0.0680107	0.713882
ENSMUSG00000039842	MCPH1	tier 2	0.0675719	0.827833
ENSMUSG00000002633	SHH	tier 2	0.0667797	0.903282
ENSMUSG00000004951	HSPB1	tier 2	0.0593907	0.938439
ENSMUSG00000048154	KMT2D	tier 2	0.0575155	0.807535
ENSMUSG00000024371	C2	tier 2	0.0551072	0.863081
ENSMUSG00000001998	AP4E1	tier 2	0.0494456	0.817055
ENSMUSG00000001829	CLPB	tier 2	0.0354501	0.818585
ENSMUSG00000025261	HUWE1	tier 2	0.034698	0.837092
ENSMUSG00000032409	ATR	tier 2	0.0337172	0.864695
ENSMUSG00000039830	OLIG2	tier 2	0.0172835	0.952384
ENSMUSG00000063810	ALMS1	tier 2	0.00783159	0.967384
ENSMUSG00000021785	NGLY1	tier 2	-0.00970249	0.974089
ENSMUSG00000060519	TOR3A	tier 2	-0.0130551	0.966287
ENSMUSG00000021313	RYR2	tier 2	-0.0137499	0.936414
ENSMUSG00000024527	AFG3L2	tier 2	-0.0150219	0.932352
ENSMUSG00000040118	CACNA2D1	tier 2	-0.0187268	0.911294
ENSMUSG00000030554	SYNM	tier 2	-0.0270683	0.873483
ENSMUSG00000022623	SHANK3	tier 2	-0.0270916	0.866689
ENSMUSG00000029563	FOXP2	tier 2	-0.0309459	0.887124
ENSMUSG00000000902	SMARCB1	tier 2	-0.0311734	0.880113
ENSMUSG00000009073	NF2	tier 2	-0.0318314	0.863081
ENSMUSG00000062075	LMNB2	tier 2	-0.0454473	0.794655
ENSMUSG00000002688	PRKD1	tier 2	-0.0454702	0.792605
ENSMUSG00000022263	TRIO	tier 2	-0.0557718	0.748658
ENSMUSG00000003032	KLF4	tier 2	-0.0589711	0.843473
ENSMUSG00000028653	TRIT1	tier 2	-0.0699552	0.713054
ENSMUSG00000010066	CACNA2D2	tier 2	-0.0897611	0.602801
ENSMUSG00000031485	PLPBP	tier 2	-0.0905597	0.613581
ENSMUSG00000057880	ABAT	tier 2	-0.0915893	0.690778
ENSMUSG00000004127	TRMT10A	tier 2	-0.0916717	0.716946
ENSMUSG00000052727	MAP1B	tier 2	-0.0922486	0.684605
ENSMUSG00000029673	AUTS2	tier 2	-0.101867	0.678038
ENSMUSG00000021638	OCLN	tier 2	-0.103047	0.733205
ENSMUSG00000000881	DLG3	tier 2	-0.104907	0.522715
ENSMUSG00000056228	CARS2	tier 2	-0.112873	0.51173
ENSMUSG00000005299	LETM1	tier 2	-0.11596	0.425111
ENSMUSG00000055567	UNC80	tier 2	-0.116118	0.552374
ENSMUSG00000006576	SLC4A3	tier 2	-0.124968	0.511777
ENSMUSG00000033510	OTUD7A	tier 2	-0.129495	0.600244
ENSMUSG00000031425	PLP1	tier 2	-0.148302	0.814836
ENSMUSG00000031503	COL4A2	tier 2	-0.151503	0.575293
ENSMUSG00000024335	BRD2	tier 2	-0.153529	0.363682
ENSMUSG00000039615	STUB1	tier 2	-0.154834	0.357914
ENSMUSG00000027827	KCNAB1	tier 2	-0.164706	0.509644
ENSMUSG00000053024	CNTN2	tier 2	-0.167063	0.46487
ENSMUSG00000001751	NAGLU	tier 2	-0.170433	0.489212
ENSMUSG00000029580	ACTB	tier 2	-0.192086	0.336008
ENSMUSG00000039959	HIP1	tier 2	-0.198542	0.270242
ENSMUSG00000024913	LRP5	tier 2	-0.199136	0.235926
ENSMUSG00000037949	ANO10	tier 2	-0.199252	0.166914
ENSMUSG00000029862	CLCN1	tier 2	-0.200714	0.421162
ENSMUSG00000036636	CLCN7	tier 2	-0.205501	0.260599
ENSMUSG00000027746	UFM1	tier 2	-0.207499	0.225838
ENSMUSG00000033809	ALG3	tier 2	-0.209503	0.359825
ENSMUSG00000003617	CP	tier 2	-0.211407	0.484125
ENSMUSG00000027639	SAMHD1	tier 2	-0.214094	0.2404
ENSMUSG00000056536	PIGN	tier 2	-0.218062	0.366312
ENSMUSG00000031930	WWP2	tier 2	-0.223825	0.157381
ENSMUSG00000042589	CUX2	tier 2	-0.22696	0.222356
ENSMUSG00000024620	PDGFRB	tier 2	-0.237936	0.259371
ENSMUSG00000025892	GRIA4	tier 2	-0.246628	0.137147
ENSMUSG00000027204	FBN1	tier 2	-0.246973	0.268692
ENSMUSG00000028690	MMACHC	tier 2	-0.248342	0.257678
ENSMUSG00000019982	MYB	tier 2	-0.252053	0.358314
ENSMUSG00000004263	ATN1	tier 2	-0.252693	0.303253
ENSMUSG00000070284	GMPPB	tier 2	-0.254495	0.220479
ENSMUSG00000008658	RBFOX1	tier 2	-0.258827	0.17952
ENSMUSG00000025232	HEXA	tier 2	-0.264446	0.208043
ENSMUSG00000020955	AP4S1	tier 2	-0.267495	0.340528
ENSMUSG00000015222	MAP2	tier 2	-0.278691	0.037646
ENSMUSG00000026489	COQ8A	tier 2	-0.278961	0.407665
ENSMUSG00000020718	POLG2	tier 2	-0.2843	0.209262
ENSMUSG00000021794	GLUD1	tier 2	-0.290154	0.183802
ENSMUSG00000033952	ASPM	tier 2	-0.294263	0.26908
ENSMUSG00000074797	ITPA	tier 2	-0.303092	0.170092
ENSMUSG00000027774	GFM1	tier 2	-0.311968	0.0943057
ENSMUSG00000028931	KCNAB2	tier 2	-0.314221	0.0917961
ENSMUSG00000060924	CSMD1	tier 2	-0.317613	0.0727886
ENSMUSG00000000600	KRIT1	tier 2	-0.320317	0.123411
ENSMUSG00000028344	INVS	tier 2	-0.327255	0.133092
ENSMUSG00000028292	RARS2	tier 2	-0.344066	0.094975
ENSMUSG00000000378	CCM2	tier 2	-0.345577	0.0427707
ENSMUSG00000032679	CD59	tier 2	-0.35542	0.43403
ENSMUSG00000042605	ATXN2	tier 2	-0.355446	0.0361395
ENSMUSG00000046230	VPS13A	tier 2	-0.357864	0.0171942
ENSMUSG00000024164	C3	tier 2	-0.362824	0.538947
ENSMUSG00000063065	MAPK3	tier 2	-0.367758	0.0408903
ENSMUSG00000028452	VCP	tier 2	-0.368752	0.0454493
ENSMUSG00000038319	KCNH2	tier 2	-0.369027	0.0131347
ENSMUSG00000061731	EXT1	tier 2	-0.370505	0.0175456
ENSMUSG00000055078	GABRA5	tier 2	-0.374583	0.0392334
ENSMUSG00000023274	CD4	tier 2	-0.37642	0.431769
ENSMUSG00000026496	PARP1	tier 2	-0.393541	0.0038766
ENSMUSG00000069170	ADGRV1	tier 2	-0.395518	0.00426757
ENSMUSG00000018995	NARS2	tier 2	-0.403516	0.0289973
ENSMUSG00000073802	CDKN2B	tier 2	-0.405667	0.652418
ENSMUSG00000019518	AP4M1	tier 2	-0.415306	0.0113519
ENSMUSG00000045136	TUBB2B	tier 2	-0.4208	0.0888668
ENSMUSG00000028229	RMDN1	tier 2	-0.422812	0.107379
ENSMUSG00000030036	MOGS	tier 2	-0.424936	0.0297762
ENSMUSG00000020526	ZNHIT3	tier 2	-0.443216	0.0820662
ENSMUSG00000020241	COL6A2	tier 2	-0.443266	0.0779017
ENSMUSG00000026234	NCL	tier 2	-0.462396	0.000571679
ENSMUSG00000033161	ATP1A1	tier 2	-0.46292	0.0118457
ENSMUSG00000078816	PRKCG	tier 2	-0.470045	0.0221624
ENSMUSG00000054612	MGMT	tier 2	-0.481924	0.445094
ENSMUSG00000022711	PMM2	tier 2	-0.491198	0.0216487
ENSMUSG00000038417	FIG4	tier 2	-0.498279	0.0200982
ENSMUSG00000032740	CCDC88A	tier 2	-0.503363	0.00623589
ENSMUSG00000030774	PAK1	tier 2	-0.507588	0.000652457
ENSMUSG00000027167	ELP4	tier 2	-0.508046	0.0150438
ENSMUSG00000076441	ASS1	tier 2	-0.510953	0.179677
ENSMUSG00000083282	CTSF	tier 2	-0.513254	0.00895964
ENSMUSG00000004267	ENO2	tier 2	-0.52013	0.00410618
ENSMUSG00000027835	PDCD10	tier 2	-0.523662	0.0171012
ENSMUSG00000022110	SUCLA2	tier 2	-0.529295	0.0214892
ENSMUSG00000059857	NTNG1	tier 2	-0.531599	0.00524918
ENSMUSG00000022892	APP	tier 2	-0.533309	2.91e-05
ENSMUSG00000004631	SGCE	tier 2	-0.53341	0.00106881
ENSMUSG00000031214	OPHN1	tier 2	-0.539128	0.000397704
ENSMUSG00000074657	KIF5A	tier 2	-0.544484	0.000442221
ENSMUSG00000000148	BRAT1	tier 2	-0.546259	0.000210024
ENSMUSG00000038838	VARS2	tier 2	-0.548639	0.00442036
ENSMUSG00000027523	GNAS	tier 2	-0.552572	2.89e-05
ENSMUSG00000020694	TLK2	tier 2	-0.570446	0.000965131
ENSMUSG00000028631	KCNQ4	tier 2	-0.572377	0.00109944
ENSMUSG00000045103	DMD	tier 2	-0.58421	0.00120486
ENSMUSG00000031229	ATRX	tier 2	-0.594306	6.55e-05
ENSMUSG00000022982	SOD1	tier 2	-0.594495	0.0016597
ENSMUSG00000024621	CSF1R	tier 2	-0.596304	0.000719576
ENSMUSG00000056755	GRM7	tier 2	-0.60458	0.00107081
ENSMUSG00000001729	AKT1	tier 2	-0.613179	0.000259881
ENSMUSG00000033595	LGI3	tier 2	-0.614532	0.101331
ENSMUSG00000031391	L1CAM	tier 2	-0.614844	0.000204627
ENSMUSG00000020331	HCN2	tier 2	-0.61678	0.000111526
ENSMUSG00000040136	ABCC8	tier 2	-0.621854	0.000563858
ENSMUSG00000032554	TF	tier 2	-0.623404	0.00171577
ENSMUSG00000058126	TPM3	tier 2	-0.627208	0.501227
ENSMUSG00000021939	CTSB	tier 2	-0.631509	0.001723
ENSMUSG00000018707	DYNC1H1	tier 2	-0.651434	1.37e-06
ENSMUSG00000074637	SOX2	tier 2	-0.662768	0.00199172
ENSMUSG00000019899	LAMA2	tier 2	-0.66497	0.000745258
ENSMUSG00000062785	KCNC3	tier 2	-0.665333	0.000639845
ENSMUSG00000040562	GSTM1	tier 2	-0.666348	0.0567091
ENSMUSG00000058135	GSTM1	tier 2	-0.670995	0.000182649
ENSMUSG00000070645	REN	tier 2	-0.674968	0.525984
ENSMUSG00000041798	GCK	tier 2	-0.676571	0.394899
ENSMUSG00000052738	SUCLG1	tier 2	-0.682302	6.99e-05
ENSMUSG00000020849	YWHAE	tier 2	-0.691799	0.00128102
ENSMUSG00000022940	PIGP	tier 2	-0.693398	0.000813804
ENSMUSG00000032187	SMARCA4	tier 2	-0.707389	1.7e-06
ENSMUSG00000028048	GBA	tier 2	-0.712105	4.16e-05
ENSMUSG00000003161	SRI	tier 2	-0.737631	0.00204979
ENSMUSG00000001435	COL18A1	tier 2	-0.757663	0.00386169
ENSMUSG00000024921	SMARCA2	tier 2	-0.774735	2.84e-06
ENSMUSG00000071657	BSCL2	tier 2	-0.775197	2.44e-05
ENSMUSG00000021645	SMN1	tier 2	-0.776841	0.00130476
ENSMUSG00000022789	DNM1L	tier 2	-0.786102	2.31e-05
ENSMUSG00000017697	ADA	tier 2	-0.789965	0.00997715
ENSMUSG00000031221	IGBP1	tier 2	-0.791643	1.15e-05
ENSMUSG00000022346	MYC	tier 2	-0.795841	6.2e-06
ENSMUSG00000020932	GFAP	tier 2	-0.800737	0.000297757
ENSMUSG00000028108	ECM1	tier 2	-0.809287	0.0175646
ENSMUSG00000021900	BTD	tier 2	-0.829335	0.000390976
ENSMUSG00000040732	ERG	tier 2	-0.845255	0.00181913
ENSMUSG00000032198	DOCK6	tier 2	-0.852257	1.73e-07
ENSMUSG00000016494	CD34	tier 2	-0.858064	1.82e-06
ENSMUSG00000026814	ENG	tier 2	-0.859742	0.00329248
ENSMUSG00000068686	CD59	tier 2	-0.880283	0.0372653
ENSMUSG00000028107	TARS2	tier 2	-0.89853	1.68e-10
ENSMUSG00000031633	SLC25A4	tier 2	-0.908042	2.52e-06
ENSMUSG00000025658	CNKSR2	tier 2	-0.911321	3.22e-07
ENSMUSG00000072235	TUBA1A	tier 2	-0.916821	0.000174964
ENSMUSG00000025576	RBFOX3	tier 2	-0.917232	7.39e-07
ENSMUSG00000042632	PLA2G6	tier 2	-0.934522	2.1e-05
ENSMUSG00000044080	S100A1	tier 2	-0.936029	0.00549253
ENSMUSG00000040584	ABCB1	tier 2	-0.960222	0.00492777
ENSMUSG00000032604	QARS1	tier 2	-0.962115	5.03e-10
ENSMUSG00000038496	SLC19A3	tier 2	-0.963675	0.116568
ENSMUSG00000061740	CYP2D6	tier 2	-0.988892	0.00200247
ENSMUSG00000059409	PPP2R5D	tier 2	-0.990007	1.17e-08
ENSMUSG00000022386	TRMU	tier 2	-0.998625	1.5e-07
ENSMUSG00000029545	ACADS	tier 2	-1.00087	1.65e-05
ENSMUSG00000000731	AIRE	tier 2	-1.00172	0.0568276
ENSMUSG00000034311	KIF4A	tier 2	-1.00632	6.07e-05
ENSMUSG00000027940	TPM3	tier 2	-1.01347	3.85e-09
ENSMUSG00000029752	ASNS	tier 2	-1.02371	3.43e-05
ENSMUSG00000027722	SPATA5	tier 2	-1.05061	1.21e-06
ENSMUSG00000017288	VPS53	tier 2	-1.05472	3.88e-14
ENSMUSG00000003235	EIF2B5	tier 2	-1.06805	7.52e-11
ENSMUSG00000045594	GLB1	tier 2	-1.08004	4.84e-08
ENSMUSG00000037020	WDR62	tier 2	-1.08518	7.6e-05
ENSMUSG00000025038	EFHC2	tier 2	-1.09187	0.00953388
ENSMUSG00000020886	DLG4	tier 2	-1.09434	2.56e-18
ENSMUSG00000102252	SNRPN	tier 2	-1.09563	1.46e-16
ENSMUSG00000020781	TSEN54	tier 2	-1.0968	1.28e-07
ENSMUSG00000059552	TP53	tier 2	-1.10149	5.25e-08
ENSMUSG00000063694	CYCS	tier 2	-1.11232	3.8e-07
ENSMUSG00000023826	PRKN	tier 2	-1.16422	5.71e-06
ENSMUSG00000061808	TTR	tier 2	-1.20879	0.0129688
ENSMUSG00000027559	CA3	tier 2	-1.22049	0.0485711
ENSMUSG00000028063	LMNA	tier 2	-1.23	1.94e-12
ENSMUSG00000027944	HAX1	tier 2	-1.23711	1.7e-06
ENSMUSG00000027562	CA2	tier 2	-1.25681	5.6e-06
ENSMUSG00000023992	TREM2	tier 2	-1.2877	0.0010319
ENSMUSG00000033128	GGA1	tier 2	-1.35729	4.33e-19
ENSMUSG00000018567	GABARAP	tier 2	-1.40718	3.78e-09
ENSMUSG00000022615	TYMP	tier 2	-1.41279	0.000757802
ENSMUSG00000029712	ACTL6B	tier 2	-1.43249	2.27e-18
ENSMUSG00000031834	PIK3R2	tier 2	-1.47037	4.38e-15
ENSMUSG00000039672	KCNE2	tier 2	-1.47786	0.0354315
ENSMUSG00000031948	KARS1	tier 2	-1.48511	1.41e-13
ENSMUSG00000009545	KCNQ1	tier 2	-1.48756	0.000151165
ENSMUSG00000000805	CA4	tier 2	-1.51618	0.00135548
ENSMUSG00000022843	CLCN2	tier 2	-1.53229	4.37e-10
ENSMUSG00000047454	GPHN	tier 2	-1.5366	1.73e-23
ENSMUSG00000001750	TCIRG1	tier 2	-1.5772	2.09e-16
ENSMUSG00000028029	AIMP1	tier 2	-1.5951	3.02e-13
ENSMUSG00000058927	CYCS	tier 2	-1.59846	0.000588541
ENSMUSG00000031349	NSDHL	tier 2	-1.61555	1.34e-09
ENSMUSG00000022055	NEFL	tier 2	-1.61583	6.97e-14
ENSMUSG00000037727	AVP	tier 2	-1.6235	0.18299
ENSMUSG00000029145	EIF2B4	tier 2	-1.67567	2.64e-21
ENSMUSG00000035198	TUBG1	tier 2	-1.73297	1.78e-11
ENSMUSG00000067889	SPTBN2	tier 2	-1.76513	5.89e-35
ENSMUSG00000031387	RENBP	tier 2	-1.78113	3.5e-09
ENSMUSG00000003438	TIMM50	tier 2	-1.82466	3.08e-21
ENSMUSG00000025499	HRAS	tier 2	-1.8333	7.76e-29
ENSMUSG00000022540	ROGDI	tier 2	-1.87324	8.5e-30
ENSMUSG00000029713	GNB2	tier 2	-1.87939	3.99e-43
ENSMUSG00000002985	APOE	tier 2	-1.89849	3.55e-33
ENSMUSG00000026170	CYP27A1	tier 2	-1.91019	0.000248736
ENSMUSG00000018830	MYH11	tier 2	-1.91731	0.00366041
ENSMUSG00000038776	EPHX1	tier 2	-1.92895	1.11e-10
ENSMUSG00000028766	ALPL	tier 2	-2.00101	2.76e-17
ENSMUSG00000029054	GABRD	tier 2	-2.01674	4.84e-13
ENSMUSG00000029597	SDS	tier 2	-2.05186	1.98e-08
ENSMUSG00000026728	VIM	tier 2	-2.05393	4.98e-38
ENSMUSG00000005892	TRH	tier 2	-2.07295	3.32e-07
ENSMUSG00000009863	SDHB	tier 2	-2.16569	8.86e-25
ENSMUSG00000025260	HSD17B10	tier 2	-2.186	3.92e-17
ENSMUSG00000024406	POU5F1	tier 2	-2.35768	9.18e-06
ENSMUSG00000079110	CAPN3	tier 2	-2.44998	0.000456023
ENSMUSG00000020736	NT5C	tier 2	-2.49298	6.78e-13
ENSMUSG00000089929	BCL2A1	tier 2	-2.53687	0.0833381
ENSMUSG00000026208	DES	tier 2	-2.73672	1.43e-05

## Sheet: S8_Overalpping targets in hCO
Supplemental Table 8. Enrichment of CELF2 target mRNA present in human cortical organoids (Morelli et al., 2022)
Gene identifier	Gene symbol	logFC (CELF2/Input)	FDR (CELF2/Input)	logFC (CELF2/IgG)	FDR (CELF2/IgG)
ENSMUSG00000000001	Gnai3	1.34405	7.35e-20	1.4595	1.61e-22
ENSMUSG00000000374	Trappc10	1.28264	8.47e-19	1.04413	7.6e-13
ENSMUSG00000000826	Dnajc5	1.58782	3.85e-25	2.17051	2.31e-43
ENSMUSG00000001985	Grik3	1.27127	1.14e-16	1.26271	2.24e-16
ENSMUSG00000004113	Cacna1b	1.31062	5.24e-17	1.14627	2.4e-13
ENSMUSG00000005089	Slc1a2	1.47212	5.73e-17	1.72343	2.22e-22
ENSMUSG00000007836	Hnrnpa0	1.53204	1.83e-32	1.4894	2.92e-30
ENSMUSG00000019775	Rgs17	1.03021	9.14e-07	1.24593	6.84e-09
ENSMUSG00000020097	Sgpl1	1.21709	3.65e-17	1.65186	3.41e-29
ENSMUSG00000020422	Tns3	1.52731	1.82e-18	1.21284	3.93e-12
ENSMUSG00000020601	Trib2	1.01648	3.63e-12	1.46927	6.49e-23
ENSMUSG00000020642	Rnf144a	1.14352	6.18e-18	1.29404	1.41e-21
ENSMUSG00000020668	Kif3c	1.14942	4.68e-11	1.20864	5.58e-12
ENSMUSG00000020745	Pafah1b1	1.16254	1.03e-17	1.14635	3.99e-17
ENSMUSG00000020950	Foxg1	1.08654	4.5e-11	1.52275	6.33e-20
ENSMUSG00000021096	Ppm1a	1.00955	2.97e-14	1.23673	4.45e-20
ENSMUSG00000021143	Pacs2	1.2583	7.12e-18	1.10664	4.3e-14
ENSMUSG00000021277	Traf3	1.46962	1.57e-23	1.17076	3.48e-15
ENSMUSG00000021395	Spin1	1.7232	2.35e-19	1.97818	1.52e-24
ENSMUSG00000021608	Lpcat1	1.22609	1.77e-16	1.87341	6.53e-35
ENSMUSG00000021703	Serinc5	1.53015	9.72e-17	1.66342	3.99e-19
ENSMUSG00000021983	Atp8a2	1.50974	7.42e-19	1.43341	4.23e-17
ENSMUSG00000022048	Dpysl2	1.48813	7.37e-14	1.67638	5.01e-17
ENSMUSG00000022305	Lrp12	1.12102	1.78e-12	1.32757	1.31e-16
ENSMUSG00000022840	Adcy5	1.15922	8.65e-22	1.04091	9.37e-18
ENSMUSG00000024063	Lbh	1.63881	6.86e-17	2.4004	3.35e-32
ENSMUSG00000024083	Pja2	1.04766	3.27e-12	1.20646	1.63e-15
ENSMUSG00000024501	Dpysl3	1.08834	5.13e-12	1.36611	6.27e-18
ENSMUSG00000025321	Itgb8	1.20189	8.49e-14	1.0707	4.81e-11
ENSMUSG00000025375	Aatk	1.51952	1.1e-25	1.12126	9.61e-15
ENSMUSG00000025880	Smad7	1.71803	8.88e-25	1.49649	1.8e-18
ENSMUSG00000027162	Lin7c	1.06193	3.33e-11	1.42794	1.48e-18
ENSMUSG00000027438	Napb	1.06015	1.55e-12	1.52893	2.85e-23
ENSMUSG00000027479	Mapre1	1.23368	5.04e-13	1.52508	9.4e-19
ENSMUSG00000028284	Map3k7	1.27236	3.1e-18	1.40341	4.09e-21
ENSMUSG00000028527	Ak4	1.62198	1.25e-17	1.64624	3.14e-16
ENSMUSG00000028565	Nfia	1.14721	4.79e-11	1.26253	6.58e-13
ENSMUSG00000028613	Lrp8	1.3588	6.97e-17	1.15442	1.38e-12
ENSMUSG00000028803	Nipal3	1.01724	4.94e-16	1.41524	4.03e-28
ENSMUSG00000028920	Fbxo42	1.29465	9.62e-16	1.07589	4.86e-11
ENSMUSG00000029064	Gnb1	1.29399	3.79e-15	1.89117	1.26e-29
ENSMUSG00000029778	Adcyap1r1	1.72964	7.97e-22	1.81461	1.11e-23
ENSMUSG00000030275	Etnk1	1.78276	2.49e-17	1.46957	2.64e-12
ENSMUSG00000030600	Lrfn1	1.57542	4.85e-19	2.52115	6.79e-43
ENSMUSG00000030657	Xylt1	1.20853	1.23e-18	1.11902	5.02e-16
ENSMUSG00000030806	Stx1b	1.85619	2.19e-12	1.62629	7.53e-10
ENSMUSG00000031137	Fgf13	1.15839	1.58e-08	1.46232	1.84e-12
ENSMUSG00000031285	Dcx	1.38131	2.36e-14	1.68386	2.61e-20
ENSMUSG00000032076	Cadm1	1.14332	1.13e-07	1.40293	9.43e-11
ENSMUSG00000032244	Fem1b	1.46076	2.19e-20	1.58054	2.84e-23
ENSMUSG00000032788	Pdxk	1.75232	6.19e-21	1.65653	1.11e-18
ENSMUSG00000033933	Vhl	1.13279	3.08e-09	1.87995	1.18e-21
ENSMUSG00000033948	Zswim5	1.53923	5.93e-17	1.42549	1.8e-14
ENSMUSG00000034168	Irf2bpl	1.30158	1.69e-18	1.50261	9.92e-24
ENSMUSG00000034342	Cbl	1.53332	1.67e-24	1.35632	2.16e-19
ENSMUSG00000034413	Neurl1b	1.93139	1.05e-24	1.5323	2.86e-16
ENSMUSG00000034910	Pygo1	1.1611	4.4e-15	1.54412	4.38e-24
ENSMUSG00000035078	Mtmr9	1.09809	3.51e-11	1.28539	1.68e-14
ENSMUSG00000035696	Rnf38	1.30652	3.22e-15	1.33716	1.3e-15
ENSMUSG00000036155	Mgat5	1.41508	4.23e-17	1.70649	1.05e-23
ENSMUSG00000036192	Rorb	1.15669	2.82e-14	1.0037	9.46e-11
ENSMUSG00000036760	Kcnk9	1.33597	4.14e-21	1.43832	1.65e-23
ENSMUSG00000037685	Atp8a1	1.11925	1.34e-11	1.35537	3.69e-16
ENSMUSG00000037762	Slc16a9	1.16809	4.68e-10	1.68345	1.74e-16
ENSMUSG00000038146	Notch3	1.72273	2.71e-34	1.0666	3.5e-14
ENSMUSG00000038267	Slc22a23	1.33686	2.48e-21	1.57717	1.97e-28
ENSMUSG00000039485	Tspyl4	1.35584	2.75e-14	1.54658	6.93e-18
ENSMUSG00000039782	Cpeb2	1.24117	1.69e-13	1.26131	1.47e-13
ENSMUSG00000040270	Bach2	1.47453	9.6e-17	1.1719	4.38e-11
ENSMUSG00000040274	Cdk6	1.74371	6.74e-16	1.72666	2.52e-15
ENSMUSG00000040877	Wdr25	1.50159	7.99e-13	1.002	5.37e-06
ENSMUSG00000041258	Zfp236	1.40418	1.4e-16	1.01772	2.79e-09
ENSMUSG00000041417	Pik3r1	1.30679	1.01e-10	1.09426	7.39e-08
ENSMUSG00000041607	Mbp	1.26043	3.83e-14	1.63578	2.8e-21
ENSMUSG00000041773	Enc1	1.25503	6.22e-12	1.59541	3.98e-18
ENSMUSG00000042348	Arl15	1.1903	9.64e-16	1.8739	1.39e-33
ENSMUSG00000042834	Nrep	1.3546	7.03e-10	2.18472	2.02e-22
ENSMUSG00000043670	Diras1	1.59155	4.02e-20	2.0149	8.73e-30
ENSMUSG00000044164	Rnf182	1.28739	2.18e-08	1.68357	7.7e-13
ENSMUSG00000044288	Cnr1	1.68265	1.27e-18	2.31068	2.78e-32
ENSMUSG00000044548	Dact1	1.11872	3.9e-13	1.33821	1.33e-17
ENSMUSG00000044647	Csrnp3	1.12867	1.67e-13	1.17383	2.47e-14
ENSMUSG00000044770	Scml4	1.60126	4.19e-12	1.37285	7.08e-09
ENSMUSG00000046607	Hrk	1.811	1.85e-21	1.55084	8.73e-16
ENSMUSG00000047496	Rnf152	1.78168	8.74e-16	1.65423	1.27e-13
ENSMUSG00000048142	Nat8l	1.24182	7.45e-25	1.07572	1.05e-18
ENSMUSG00000048251	Bcl11b	1.13289	6.91e-11	1.14201	5.99e-11
ENSMUSG00000048814	Lonrf2	1.52441	2.74e-17	1.36929	3.21e-14
ENSMUSG00000048895	Cdk5r1	1.22071	6.36e-18	1.59521	7.06e-29
ENSMUSG00000048915	Efna5	1.06254	4.15e-12	1.23342	3.55e-15
ENSMUSG00000049241	Hcar1	1.11003	0.00362369	1.82629	1.39e-05
ENSMUSG00000051065	Mb21d2	1.37966	2.19e-15	1.74057	1.6e-22
ENSMUSG00000052040	Klf13	1.09548	1.33e-10	1.25376	2.93e-13
ENSMUSG00000052852	Reep1	1.56964	4.27e-25	2.28965	1.31e-48
ENSMUSG00000052928	Ctif	1.40862	4.81e-15	1.31629	3.16e-13
ENSMUSG00000053963	Stum	1.30688	1.81e-27	1.5409	6.47e-36
ENSMUSG00000054013	Tmem179	1.55085	8.81e-24	1.86813	2.47e-32
ENSMUSG00000054280	Prr14l	1.42884	9.78e-16	1.18845	3.37e-11
ENSMUSG00000054752	Fsd1l	1.33907	3.4e-13	1.32037	1.37e-12
ENSMUSG00000055026	Gabrg3	1.04501	1.9e-09	1.1229	2.46e-10
ENSMUSG00000057716	Tmem178b	1.95501	4.09e-19	1.66569	2.01e-14
ENSMUSG00000058248	Kcnh1	1.04386	5.34e-11	1.06715	5.09e-11
ENSMUSG00000058317	Ube2e2	1.06886	3.39e-10	1.18017	1.41e-11
ENSMUSG00000059146	Ntrk3	1.48635	1.06e-21	1.26176	4.02e-16
ENSMUSG00000059486	Kbtbd2	1.11188	7.53e-14	1.34557	1.17e-18
ENSMUSG00000060681	Slc9a6	1.32046	2.69e-11	2.23834	4.5e-28
ENSMUSG00000061175	Fnip2	1.15787	5.83e-17	1.12128	1.19e-15
ENSMUSG00000063480	Snu13	1.30248	3.44e-12	2.08041	7.78e-27
ENSMUSG00000063632	Sox11	1.04513	1.6e-12	1.31814	7.68e-19
ENSMUSG00000063659	Zbtb18	1.03117	2.31e-10	1.24381	2.63e-14
ENSMUSG00000067787	Blcap	1.79391	1.88e-22	2.50733	6.69e-40
ENSMUSG00000068284	Usf3	1.47049	7.58e-17	1.23204	4.24e-12
ENSMUSG00000070304	Scn2b	1.20639	2.41e-16	1.41638	1.49e-19
ENSMUSG00000075502	Kbtbd6	1.29331	5.11e-06	1.13772	0.000377122
ENSMUSG00000078429	Ctdsp2	1.13487	1.71e-21	1.38635	2.45e-30

## Sheet: S9_Dendritic CELF2 targets
Supplemental Table 9. Enrichment of CELF2 targets as dendritic mRNA (Hacisuleyman et al., 2024)
Gene identifier	Gene symbol	logFC (CELF2/Input)	FDR (CELF2/Input)	logFC (CELF2/IgG)	FDR (CELF2/IgG)
ENSMUSG00000061393	Acvr2b	1.45671	2.24e-11	1.12451	3.36e-07
ENSMUSG00000022894	Adamts5	1.01893	4.28e-07	1.08818	2.26e-07
ENSMUSG00000029778	Adcyap1r1	1.72964	7.97e-22	1.81461	1.11e-23
ENSMUSG00000029094	Afap1	1.21934	2.66e-13	1.23448	1.73e-13
ENSMUSG00000042650	Alkbh5	1.83174	4.99e-28	1.68274	1.4e-23
ENSMUSG00000013076	Amotl1	1.54987	8.16e-13	1.26972	5.5e-09
ENSMUSG00000032531	Amotl2	1.37192	1.04e-17	1.07267	2.8e-11
ENSMUSG00000041219	Arhgap11a	1.50486	2.39e-15	1.13888	6.09e-09
ENSMUSG00000025154	Arhgap19	2.00781	1.78e-18	1.81121	9.32e-15
ENSMUSG00000030509	Asb7	1.1384	2.96e-11	1.33213	7.38e-14
ENSMUSG00000052364	B630019K06Rik	1.23179	1.13e-14	1.24494	9.32e-14
ENSMUSG00000048251	Bcl11b	1.13289	6.91e-11	1.14201	5.99e-11
ENSMUSG00000027381	Bcl2l11	1.55725	1.64e-11	1.38965	4.44e-09
ENSMUSG00000036568	Bicral	1.44522	4.82e-12	1.80424	2.29e-17
ENSMUSG00000045912	C2cd4c	1.77357	2.4e-19	1.51181	5.2e-14
ENSMUSG00000004113	Cacna1b	1.31062	5.24e-17	1.14627	2.4e-13
ENSMUSG00000029875	Ccdc184	1.18944	2.12e-08	1.6668	2.21e-14
ENSMUSG00000090946	Ccdc71l	1.4318	1e-20	1.2601	2.46e-15
ENSMUSG00000028076	Cd1d1	1.61125	7.27e-14	1.80263	1.14e-15
ENSMUSG00000059674	Cdh24	1.51528	2.56e-09	1.30794	3.66e-07
ENSMUSG00000090071	Cdk5r2	1.34415	9.21e-20	1.98419	7.3e-39
ENSMUSG00000038119	Cdon	1.60885	1.72e-20	1.25199	6.61e-13
ENSMUSG00000058793	Cds2	2.11645	1.65e-24	1.88029	7.51e-20
ENSMUSG00000027035	Cers6	1.36787	1.67e-20	1.19555	6.69e-16
ENSMUSG00000024074	Crim1	1.20138	1.55e-17	1.55807	1.18e-27
ENSMUSG00000068742	Cry2	1.585	6.86e-17	1.08973	1.08e-08
ENSMUSG00000022864	D16Ertd472e	1.04606	1.58e-07	1.11709	2.22e-07
ENSMUSG00000045284	Dcaf12l1	1.1241	1.71e-08	2.14529	2.33e-22
ENSMUSG00000034926	Dhcr24	1.0279	1.15e-18	1.91868	8.92e-58
ENSMUSG00000005483	Dnajb1	1.41132	1.82e-13	1.9987	5.05e-24
ENSMUSG00000039982	Dtx4	1.32746	6.5e-20	1.67158	9.97e-30
ENSMUSG00000020091	Eif4ebp2	1.57969	1.78e-19	1.68804	9.75e-22
ENSMUSG00000041773	Enc1	1.25503	6.22e-12	1.59541	3.98e-18
ENSMUSG00000028439	Fam219a	1.52026	2.49e-22	1.54701	1.21e-22
ENSMUSG00000030207	Fam234b	1.62692	4.09e-18	2.49882	3.39e-38
ENSMUSG00000046546	Fam43a	1.53953	3.91e-11	1.73688	3.17e-13
ENSMUSG00000034300	Fam53c	1.90031	1e-17	2.16406	6.13e-22
ENSMUSG00000032998	Foxj3	1.26059	2.11e-11	1.12511	3.29e-09
ENSMUSG00000044167	Foxo1	1.29584	7.39e-14	1.59061	2.6e-19
ENSMUSG00000048756	Foxo3	1.55726	1.14e-26	1.40471	1.13e-21
ENSMUSG00000023266	Frs3	1.16194	8.86e-10	1.21668	5.99e-10
ENSMUSG00000039357	Fut11	1.04189	1.26e-10	1.43486	8.68e-18
ENSMUSG00000044674	Fzd1	1.20634	4.61e-16	1.49858	7.64e-23
ENSMUSG00000018583	G3bp1	1.24235	1.9e-17	1.39485	3.85e-21
ENSMUSG00000033066	Gas7	1.15584	4.48e-12	1.16481	3.76e-12
ENSMUSG00000068615	Gjd2	1.01358	3.18e-07	1.91166	2.57e-20
ENSMUSG00000021318	Gli3	1.12576	1.59e-10	1.33178	1.45e-13
ENSMUSG00000011884	Gltp	1.05907	2.76e-09	2.38398	6.12e-33
ENSMUSG00000038705	Gmeb2	1.46865	8.63e-19	1.13036	1.85e-11
ENSMUSG00000021254	Gpatch2l	1.52617	1.45e-26	1.02132	1.56e-12
ENSMUSG00000050627	Gpd1l	1.02581	1.33e-12	1.56077	4.86e-26
ENSMUSG00000040133	Gpr176	1.45409	4.72e-13	1.93732	3.07e-20
ENSMUSG00000072875	Gpr27	1.1996	1.06e-18	1.55936	1.97e-29
ENSMUSG00000035900	Gramd4	1.0126	1.6e-15	1.04154	5.42e-16
ENSMUSG00000001985	Grik3	1.27127	1.14e-16	1.26271	2.24e-16
ENSMUSG00000042535	Gtpbp1	1.22245	8.5e-15	1.32755	8.13e-17
ENSMUSG00000053835	H2-T24	1.46358	9.71e-06	1.35236	7.59e-05
ENSMUSG00000075254	Heg1	1.3398	2.54e-11	1.42375	2e-12
ENSMUSG00000021260	Hhipl1	1.17511	7.62e-11	1.04996	3.64e-08
ENSMUSG00000007836	Hnrnpa0	1.53204	1.83e-32	1.4894	2.92e-30
ENSMUSG00000091971	Hspa1a	1.06977	0.000166217	1.39354	4.13e-06
ENSMUSG00000032816	Igdcc4	1.43447	4.07e-21	1.35543	7.91e-19
ENSMUSG00000005533	Igf1r	1.25215	1.24e-12	1.07252	1.34e-09
ENSMUSG00000042035	Igsf3	1.30327	1.13e-17	1.23125	6.49e-16
ENSMUSG00000034275	Igsf9b	1.65393	3.44e-16	1.57999	7.06e-15
ENSMUSG00000037035	Inhbb	1.11486	8.28e-16	1.41122	9.52e-23
ENSMUSG00000048458	Inka2	1.27715	1.4e-12	1.42525	3.12e-14
ENSMUSG00000068154	Insm1	1.61787	2.97e-25	1.69459	1.28e-26
ENSMUSG00000051495	Irf2bp2	1.1719	6.55e-18	1.2294	3.97e-19
ENSMUSG00000034168	Irf2bpl	1.30158	1.69e-18	1.50261	9.92e-24
ENSMUSG00000041037	Irgq	1.66426	1.24e-25	1.36961	6.32e-18
ENSMUSG00000038894	Irs2	1.14763	6.48e-17	1.07426	1.07e-14
ENSMUSG00000025321	Itgb8	1.20189	8.49e-14	1.0707	4.81e-11
ENSMUSG00000058975	Kcnc1	1.60339	3.79e-21	1.45513	1.22e-17
ENSMUSG00000035681	Kcnc2	1.19481	4.57e-10	1.22028	5.51e-10
ENSMUSG00000044708	Kcnj10	1.11704	3.69e-14	1.57083	6.25e-25
ENSMUSG00000036760	Kcnk9	1.33597	4.14e-21	1.43832	1.65e-23
ENSMUSG00000033326	Kdm4a	1.29733	5.54e-15	1.099	4.19e-11
ENSMUSG00000048661	Lemd3	1.30198	1.15e-23	1.41976	1.19e-26
ENSMUSG00000029570	Lfng	1.9502	1.08e-15	2.42051	2.32e-22
ENSMUSG00000054263	Lifr	1.27385	2.48e-14	1.44363	1.55e-17
ENSMUSG00000025239	Limd1	1.32483	6.62e-27	1.33667	3.36e-25
ENSMUSG00000049288	Lix1l	1.30663	2.4e-15	1.61962	6.34e-22
ENSMUSG00000019796	Lrp11	1.40213	2.32e-20	1.89999	4.31e-34
ENSMUSG00000022305	Lrp12	1.12102	1.78e-12	1.32757	1.31e-16
ENSMUSG00000035342	Lzts2	1.26194	2.35e-19	1.12569	7.69e-15
ENSMUSG00000051065	Mb21d2	1.37966	2.19e-15	1.74057	1.6e-22
ENSMUSG00000043557	Mdga1	1.2739	4.8e-24	1.23876	1.29e-22
ENSMUSG00000070056	Mfhas1	1.59061	1.58e-31	1.12414	2.11e-16
ENSMUSG00000045665	Mfsd5	1.22997	1.55e-16	1.76248	2.31e-29
ENSMUSG00000008035	Mid1ip1	1.055	2e-16	1.68101	9.9e-36
ENSMUSG00000035078	Mtmr9	1.09809	3.51e-11	1.28539	1.68e-14
ENSMUSG00000048142	Nat8l	1.24182	7.45e-25	1.07572	1.05e-18
ENSMUSG00000002341	Ncan	1.11038	1.06e-19	1.31922	6.52e-27
ENSMUSG00000032012	Nectin1	1.38951	2.21e-17	1.48155	2.19e-19
ENSMUSG00000040195	Nemp1	1.26685	1.2e-14	1.10449	3.32e-10
ENSMUSG00000028565	Nfia	1.14721	4.79e-11	1.26253	6.58e-13
ENSMUSG00000055761	Nkain3	1.42411	7.32e-23	1.45206	7.9e-23
ENSMUSG00000038146	Notch3	1.72273	2.71e-34	1.0666	3.5e-14
ENSMUSG00000054027	Nt5dc3	1.82393	2.35e-19	1.73421	1.63e-17
ENSMUSG00000020902	Ntn1	1.24733	2.93e-16	1.55882	9.69e-24
ENSMUSG00000117406	Ntn3	1.50354	2.24e-22	1.08246	4.11e-12
ENSMUSG00000059146	Ntrk3	1.48635	1.06e-21	1.26176	4.02e-16
ENSMUSG00000030091	Nup210	1.22728	5.37e-15	1.22263	9.03e-15
ENSMUSG00000048148	Nwd1	1.44081	6.56e-21	1.34111	4.45e-18
ENSMUSG00000027765	P2ry1	1.63447	1.33e-15	2.04311	3.03e-21
ENSMUSG00000025931	Paqr8	1.28924	1.58e-15	1.78269	3.9e-27
ENSMUSG00000051375	Pcdh1	1.28805	4.68e-15	1.48411	2.81e-19
ENSMUSG00000009030	Pdcl	1.16817	5.59e-06	1.51365	8.72e-09
ENSMUSG00000048371	Pdp2	1.45253	2.52e-12	1.50265	1.59e-12
ENSMUSG00000070526	Peg12	1.1046	1.03e-07	1.36992	7.92e-09
ENSMUSG00000024014	Pim1	1.02548	8.81e-11	1.241	8.71e-14
ENSMUSG00000037826	Ppm1k	1.27635	3.78e-13	1.00455	3.03e-08
ENSMUSG00000027784	Ppm1l	1.11949	3.46e-17	1.58058	1.11e-31
ENSMUSG00000039621	Prex1	1.31718	1.25e-18	1.22797	2.92e-16
ENSMUSG00000004207	Psap	1.045	3.38e-11	1.49177	5.35e-21
ENSMUSG00000074925	Ptar1	1.5034	9.89e-19	1.28444	8.52e-14
ENSMUSG00000021466	Ptch1	1.46145	1.26e-16	1.50023	3.45e-17
ENSMUSG00000036894	Rap2b	1.39935	5.39e-09	1.48594	9.82e-10
ENSMUSG00000074102	Rbm15b	1.13079	8.01e-20	1.30383	2.27e-25
ENSMUSG00000040945	Rcc2	1.76497	1.78e-29	1.66992	2.81e-26
ENSMUSG00000032890	Rims3	1.82839	1.28e-29	1.48585	3.59e-20
ENSMUSG00000017144	Rnd3	1.08841	6.28e-10	1.46166	6.03e-16
ENSMUSG00000036192	Rorb	1.15669	2.82e-14	1.0037	9.46e-11
ENSMUSG00000025203	Scd2	1.22039	4.08e-22	2.08175	4.15e-58
ENSMUSG00000044770	Scml4	1.60126	4.19e-12	1.37285	7.08e-09
ENSMUSG00000000627	Sema4f	1.43852	2.45e-23	1.49253	1.91e-24
ENSMUSG00000021703	Serinc5	1.53015	9.72e-17	1.66342	3.99e-19
ENSMUSG00000032009	Sesn3	1.55729	2.65e-21	1.57169	2.45e-21
ENSMUSG00000038384	Setd1b	1.10578	1.63e-10	1.08903	4.05e-10
ENSMUSG00000040711	Sh3pxd2b	1.42931	1.02e-22	1.37205	7.31e-21
ENSMUSG00000045180	Shroom2	1.24467	1.69e-08	1.14807	2.55e-07
ENSMUSG00000036840	Siah1a	1.36351	1.57e-15	2.04199	3.54e-30
ENSMUSG00000029219	Slc10a4	1.22474	1.02e-07	2.04423	6.27e-17
ENSMUSG00000017740	Slc12a5	1.39458	1.18e-22	1.41436	4.44e-23
ENSMUSG00000005089	Slc1a2	1.47212	5.73e-17	1.72343	2.22e-22
ENSMUSG00000061306	Slc38a10	1.06068	5.07e-17	1.14608	2.18e-19
ENSMUSG00000026435	Slc45a3	1.44644	4.77e-08	1.50558	8.37e-07
ENSMUSG00000060961	Slc4a4	1.25147	1.01e-15	1.13153	5.12e-13
ENSMUSG00000040010	Slc7a5	1.20339	8.87e-14	1.91224	3.07e-31
ENSMUSG00000060681	Slc9a6	1.32046	2.69e-11	2.23834	4.5e-28
ENSMUSG00000025880	Smad7	1.71803	8.88e-25	1.49649	1.8e-18
ENSMUSG00000001761	Smo	1.07627	2.7e-16	1.4965	2.29e-28
ENSMUSG00000034891	Sncb	1.17983	1.31e-07	1.65267	3.99e-13
ENSMUSG00000026600	Soat1	1.49228	2.25e-17	1.77045	5.24e-23
ENSMUSG00000063632	Sox11	1.04513	1.6e-12	1.31814	7.68e-19
ENSMUSG00000061517	Sox21	1.49694	6.89e-17	1.87399	9e-24
ENSMUSG00000076431	Sox4	1.07098	1.06e-09	1.49411	2.92e-17
ENSMUSG00000021990	Spata13	1.41724	8.83e-19	1.10861	6.62e-12
ENSMUSG00000058297	Spock2	1.8294	2.64e-13	2.06864	2.27e-16
ENSMUSG00000022463	Srebf2	1.29653	4.84e-21	1.52308	5.03e-28
ENSMUSG00000035431	Sstr1	1.10148	3.47e-15	1.94488	1.91e-39
ENSMUSG00000039037	St6galnac5	1.09496	7.18e-07	1.34283	1.64e-09
ENSMUSG00000051111	Sv2c	1.37002	1.43e-16	1.37544	2.28e-16
ENSMUSG00000037287	Tbcel	1.32383	5.47e-14	1.32819	1.16e-13
ENSMUSG00000020034	Tcp11l2	1.00188	5.97e-08	1.58702	2.85e-16
ENSMUSG00000023949	Tcte1	1.31774	2.8e-09	1.32837	1.22e-08
ENSMUSG00000055320	Tead1	1.27402	5.99e-10	1.17444	1.71e-08
ENSMUSG00000037466	Tedc1	1.75265	1.05e-16	1.70102	1.29e-14
ENSMUSG00000062175	Tgif2	1.19418	5.38e-17	1.37127	1.49e-19
ENSMUSG00000070462	Tlnrd1	1.1963	3.5e-17	1.18389	4.65e-16
ENSMUSG00000044700	Tmem201	1.08468	2.69e-15	1.33016	1.03e-21
ENSMUSG00000048022	Tmem229a	1.49186	1.12e-13	1.73514	5.58e-17
ENSMUSG00000043252	Tmem64	1.64308	3.91e-18	1.89261	1.81e-22
ENSMUSG00000020422	Tns3	1.52731	1.82e-18	1.21284	3.93e-12
ENSMUSG00000032501	Trib1	1.0502	6.17e-10	1.48752	7.74e-17
ENSMUSG00000020601	Trib2	1.01648	3.63e-12	1.46927	6.49e-23
ENSMUSG00000060950	Trmt61a	1.50932	2.45e-11	1.62517	3.65e-12
ENSMUSG00000028211	Trp53inp1	1.21921	2.49e-10	1.64523	2.22e-16
ENSMUSG00000046982	Tshz1	1.29447	1.06e-14	1.87341	7.47e-28
ENSMUSG00000026556	Vangl2	1.37652	3.81e-13	1.58047	1.38e-16
ENSMUSG00000034993	Vat1	1.47314	9.29e-19	1.60373	1.58e-21
ENSMUSG00000030315	Vgll4	1.24836	3.73e-19	1.49596	2.67e-25
ENSMUSG00000043614	Vps37d	1.08127	2.23e-14	1.3295	4.59e-19
ENSMUSG00000039474	Wfs1	1.18357	6.14e-09	1.73728	6.97e-17
ENSMUSG00000021994	Wnt5a	1.73235	1.04e-11	1.7224	2.34e-11
ENSMUSG00000030657	Xylt1	1.20853	1.23e-18	1.11902	5.02e-16
ENSMUSG00000022708	Zbtb20	1.64765	8.41e-16	1.02868	5.05e-07
ENSMUSG00000061410	Zcchc14	1.41191	2.95e-27	1.14634	1.75e-18
ENSMUSG00000055538	Zcchc24	1.22236	1.62e-19	1.5322	2.61e-28
ENSMUSG00000058881	Zfp516	1.54545	3.4e-22	1.04404	8.73e-11
ENSMUSG00000046897	Zfp740	1.93816	1.74e-31	1.6455	5e-23
ENSMUSG00000071064	Zfp827	1.07621	7.43e-08	1.06596	1.35e-07
ENSMUSG00000041961	Znrf3	1.41185	1.55e-17	1.67729	3.85e-23
ENSMUSG00000033948	Zswim5	1.53923	5.93e-17	1.42549	1.8e-14

[truncated: 4 more sheets: S10_Drug screen hits, S11_Antibodies, S12_Primers, S13_Sample info]
