# Supplementary material for: Pathological disruption of CELF2 shuttling causes neuronal hyperactivity, learning deficits, and seizures
Source: J Clin Invest. 2026 Jun 11;136(14):e199698. doi: 10.1172/JCI199698 (PMC13367967; doi:10.1172/JCI199698)
Supplement: Supporting data values [file jci-136-199698-s129.xlsx]

## Sheet: Fig 1C
	Q230 WT	Q230X		Q34 WT	Q34X		G414 WT	G414Afs		Q230 WT/CHX	Q230X/CHX
Rep1	1	0.431138		1	0.930659		1	1.29196		1	0.889709
Rep2	1	0.404342		1	0.930928		1	1.78675		1	0.90174
Rep3	1	0.50424		1	0.84509		1	1.28184		1	0.602479
Average	1	0.446574		1	0.902226		1	1.45352		1	0.797976

## Sheet: Fig 1D
	Q230 WT	Q230X		Q34 WT	Q34X		G414 WT	G414Afs		Q34 WT/CHX	Q34X/CHX
Rep1	1	0.359531		1	0.635261		1	0.723961		1	0.634813
Rep2	1	0.41803		1	0.490618		1	0.552602		1	1.12064
Rep3	1	0.37043		1	0.493986		1	0.862361		1	1.1308
Average	1	0.382664		1	0.539955		1	0.712975		1	0.962084

## Sheet: Fig 1F
	WT	N364I	M484R	R493H	P507S	G268C	F90V	K464T	G414A
Rep1	0.123375	0.327505	1.71969	1.42403	2.04132	0.309065	0.152665	0.137601	2.32425
Rep2	0.0951983	0.31578	1.89789	1.29308	2.11178	0.277334	0.175156	0.115628	2.6281
Rep3	0.107289	0.54985	2.38424	1.56495	2.15294	0.243983	0.158766	0.134471	2.79098
Rep4	0.245974	1.0577	1.87921	1.4104	1.80383	0.575963	0.202942	0.283608	2.90002
Rep5	0.25809	1.0548	1.76889	1.55481	1.56557	0.741978	0.192553	0.19772	2.45037
Average	0.165985	0.661126	1.92998	1.44945	1.93509	0.429664	0.176416	0.173806	2.61874

## Sheet: Fig 2B
	Ctrl	R493H	Iso. Ctrl
Rep1	0.213244	0.778909	0.260462
Rep2	0.216966	0.787082	0.240356
Rep3	0.233283	0.844639	0.246213
Rep4	0.24819	0.871708	0.263627
Rep5	0.2549	0.76585	0.261427
Rep6	0.209027	0.732565	0.254229
Rep7	0.227762	0.832904	0.21776
Rep8	0.20763	0.705304	0.232277
Rep9	0.175906	0.634854	0.249586
Rep10	0.217623	0.778344	0.228201
Rep11	0.379942	0.731501	0.24309
Rep12	0.346139	0.717235	0.27414
Average	0.244218	0.765075	0.247614

## Sheet: Fig 2D
	Ctrl	R493H	Iso. Ctrl
Rep1	0.0988325	2.14179	0.0849428
Rep2	0.101055	0.634829	0.110589
Rep3	0.101334	1.0396	0.0581844
Rep4			0.0513699
Average	0.100407	1.27207	0.0762716

## Sheet: Fig 2G
	Iso.Ctrl	R493H
Rep1	9.35252	16.8831
Rep2	8.99123	12.9758
Rep3	10.9859	14.5729
Rep4	10.6498	13.8322
Rep5	11.9497	18.6842
Average	10.3858	15.3896

## Sheet: Fig 2I
	Iso. Ctrl
Neuronal age (days)	14	15	16	17	18	19	20	21	22	23	24	25	26	27	28	29
Rep1	0.77	0.727708	0.757917	0.735208	0.637292	0.615625	0.637917	0.619375	0.624167	0.636458	0.599167	0.636875	0.686042	0.634583	0.639583	0.64375
Rep2	0.715625	0.709583	0.715833	0.715417	0.611667	0.624167	0.631875	0.632917	0.669583	0.664167	0.74125	0.753958	0.751875	0.88625	0.816458	0.788333
Rep3	0.666458	0.669167	0.6825	0.692708	0.665208	0.63375	0.666042	0.690833	0.689375	0.7225	0.752083	0.721875	0.8525	0.913958	0.959792	0.776875
Rep4	0.805625	0.790208	0.817292	0.82	0.629375	0.635208	0.628958	0.650208	0.665417	0.673125	0.738125	0.737708	0.964375	0.780833	0.918958	0.880625
Rep5	0.665208	0.674583	0.661042	0.646458	0.633958	0.625833	0.608125	0.638125	0.646042	0.628125	0.655833	0.695833	0.735417	0.702708	0.766667	0.700417
Rep6	0.582917	0.649583	0.538958	0.524792	0.636875	0.638958	0.648542	0.647292	0.662708	0.665625	0.64875	0.647708	0.664792	0.707708	0.681042	0.702292
Rep7	0.772917	0.71875	0.749375	0.762083	0.625208	0.59125	0.611875	0.619583	0.623542	0.625833	0.615208	0.649167	0.640833	0.638542	0.683125	0.637083
Rep8	0.741875	0.705	0.722083	0.717708	0.641458	0.636458	0.634167	0.622292	0.630208	0.651875	1.07563	0.632083	0.65125	0.687292	0.753333	0.716875
Rep9	0.6575	0.670833	0.685625	0.646042	0.647083	0.622708	0.642083	0.612708	0.66	0.615833	0.666458	0.62875	0.654375	0.641042	0.645	0.63375
Rep10	0.795208	0.80875	0.839583	0.814167	0.605833	0.643542	0.61875	0.623958	0.629167	0.634167	0.634375	0.660833	0.63	0.654375	0.641458	0.638542
Rep11	0.683542	0.678125	0.684375	0.659792	0.621667	0.613333	0.632083	0.616458	0.647708	0.644583	0.63625	0.622292	0.626458	0.624583	0.639583	0.65875
Rep12	0.584167	0.652917	0.573333	0.536875	0.632917	0.621667	0.631875	0.627083	0.63	0.638958	0.640208	0.602292	0.659583	0.690625	0.656042	0.718542
Rep13	0.77125	0.7325	0.748958	0.755625	0.611875	0.634167	0.623958	0.625833	0.598333	0.616875	0.621458	0.622708	0.664375	0.655208	0.691042	0.675208
Rep14	0.702083	0.694792	0.70875	0.7025	0.601667	0.602708	0.6425	0.626667	0.621042	0.614792	0.614583	0.662708	0.62875	0.638125	0.637292	0.664375
Rep15	0.652917	0.662292	0.70625	0.65	0.627292	0.612292	0.646458	0.634583	0.636667	0.667083	0.655833	0.625417	0.679375	0.653542	0.710208	0.698333
Rep16	0.775833	0.785833	0.79125	0.83	0.640833	0.620208	0.629583	0.625625	0.674583	0.629167	0.632083	0.638125	0.648333	0.669375	0.638542	0.669792
Rep17	0.69	0.668542	0.66	0.676667	0.626458	0.628958	0.624792	0.607917	0.618125	0.6175	0.619583	0.627708	0.65375	0.642292	0.656042	0.65875
Rep18	0.569583	0.695625	0.563958	0.516667	0.647292	0.6225	0.636042	0.642917	0.611042	0.632083	0.626667	0.646875	0.65875	0.64875	0.753542	0.74
Rep19	0.777917	0.719375	0.736667	0.754375	0.624167	0.625417	0.623125	0.630417	0.626667	0.637708	0.639167	0.653333	0.673542	0.6425	0.665	0.661667
Rep20	0.710625	0.68875	0.697292	0.681667	0.627917	0.627708	0.623542	0.613333	0.613958	0.613333	0.647083	0.664375	0.68125	0.6925	0.771667	0.896458
Rep21	0.660417	0.670208	0.710417	0.692292	0.658958	0.631875	0.674792	0.653542	0.712083	0.6575	0.681667	0.707708	0.80875	0.804583	0.914583	0.902292
Rep22	0.798333	0.800625	0.790625	0.849375	0.623333	0.610417	0.667083	0.634792	0.634375	0.628125	0.643125	0.625417	0.702292	0.71375	0.695	0.805833
Rep23	0.686667	0.678125	0.696875	0.689583	0.59875	0.61625	0.61	0.62375	0.645625	0.62625	0.662083	0.692708	0.687292	0.68375	0.835417	0.787708
Rep24	0.58625	0.665625	0.568125	0.529167	0.626042	0.633125	0.63375	0.638333	0.649792	0.646458	0.651458	0.67	0.716042	0.72375	0.886667	0.763958
Average	0.700955	0.704896	0.700295	0.691632	0.629297	0.623672	0.634497	0.631606	0.642509	0.641172	0.670755	0.659436	0.696667	0.697109	0.735668	0.725842
	R493H
Neuronal age (days)	14	15	16	17	18	19	20	21	22	23	24	25	26	27	28	29
Rep1	0.805833	0.77625	0.806042	0.849583	0.826875	0.823333	0.815833	0.830833	0.850417	0.907917	0.898958	0.855625	0.815417	0.824375	0.827292	0.803333
Rep2	0.693125	0.720208	0.711667	0.695208	0.720625	0.722292	0.778125	0.713958	0.691667	0.687917	0.682292	0.9025	1.02313	1.33104	2.32896	1.51229
Rep3	0.731667	0.684167	0.779375	0.759167	0.7725	0.744375	0.778333	0.95875	1.33146	1.81812	1.84875	0.900625	0.848333	0.913542	0.880417	1.79833
Rep4	0.79375	0.79125	0.825625	0.822917	0.845208	0.85125	0.863333	0.89	0.9675	0.767917	0.788958	1.12312	0.884792	1.30438	1.7825	1.97854
Rep5	0.736458	0.66	0.748542	0.754375	0.747708	0.712292	0.729583	0.781875	0.795625	0.780625	0.829375	1.28563	1.74	2.66312	2.75208	2.06917
Rep6	0.75625	0.482708	0.737292	0.621667	0.606042	0.601875	0.576667	0.813333	0.844792	0.85375	0.830417	1.11333	1.29396	2.19313	2.34042	2.33958
Rep7	0.80375	0.776042	0.803542	0.823125	0.85375	0.816875	0.837083	0.828125	0.829583	0.830417	0.843125	0.840208	0.863542	1.18396	1.97104	1.13125
Rep8	0.784792	0.691458	0.798958	0.809792	0.810625	0.792917	1.03417	0.901042	0.828542	0.945208	0.800625	1.01812	0.844167	1.15771	1.53646	1.16646
Rep9	0.687708	0.665625	0.710833	0.727917	0.741458	0.722083	0.732083	0.700417	0.721875	0.749583	0.803125	0.899583	0.702083	0.801875	0.759375	0.76875
Rep10	0.801875	0.852708	0.789583	0.795208	0.825208	0.799167	0.793333	0.725625	0.76125	0.722292	0.722292	0.76875	0.736875	0.854792	0.884167	1.065
Rep11	0.733333	0.670208	0.734583	0.744375	0.742292	0.748542	0.750625	0.779792	0.808333	0.796875	0.827708	0.837917	0.85375	0.846458	0.82625	0.829375
Rep12	0.863333	0.503542	0.756458	0.668542	0.632917	0.660208	0.636875	0.818125	0.847917	0.835625	0.871458	0.868542	0.809792	0.831875	0.856667	0.8425
Rep13	0.81125	0.788958	0.7975	0.845625	0.816042	0.804792	0.810833	0.773542	0.8425	0.946458	0.950208	1.40167	1.14542	1.02333	1.04313	1.14979
Rep14	0.788542	0.749583	0.793958	0.781042	0.825833	0.805208	0.818542	0.818958	0.916875	0.950208	0.856042	0.866875	0.808125	0.923125	1.01917	0.934375
Rep15	0.701458	0.686667	0.713958	0.725	0.73	0.723542	0.745833	0.754583	0.74625	0.756667	0.763333	0.829375	0.802917	0.772708	0.766875	0.915208
Rep16	0.817083	0.79125	0.814583	0.824375	0.851458	0.834583	0.805	0.78	0.77125	0.768542	0.782083	0.77125	0.752292	0.763333	0.7725	0.78875
Rep17	0.769375	0.670208	0.764583	0.771875	0.746458	0.763125	0.766667	0.795417	0.796875	0.850208	0.890833	1.45646	0.915208	2.10125	2.55833	1.04604
Rep18	0.776458	0.46625	0.747917	0.65	0.612917	0.635417	0.641875	0.845208	0.855833	0.932917	0.872917	1.08354	0.905625	0.923125	0.941667	1.40875
Rep19	0.789792	0.783958	0.807292	0.828542	0.846667	0.849583	0.804583	0.847917	0.851875	0.845625	0.884167	0.85875	0.833958	0.8825	0.85	0.841042
Rep20	0.761667	0.697083	0.756875	0.789792	0.829167	0.8	0.80625	0.830833	0.917917	0.889583	0.848958	1.03208	1.19854	1.12979	0.922292	1.52708
Rep21	0.700417	0.668125	0.743542	0.755833	0.725417	0.785208	0.751875	0.833542	0.85	0.811875	0.81625	0.84875	0.847708	0.93125	0.933125	1.94188
Rep22	0.837083	0.812917	0.776875	0.798958	0.840417	0.832292	0.792083	0.766875	0.76375	0.741875	0.781042	0.787292	0.84125	1.06083	1.20812	2.06375
Rep23	0.758333	0.648125	0.750208	0.785833	0.743542	0.772708	0.784792	0.806667	0.988333	0.805417	0.79125	0.85875	0.886875	0.930417	0.889583	1.14667
Rep24	0.764375	0.491667	0.72875	0.635833	0.637917	0.678333	0.682708	0.892708	1.07187	1.4225	1.59813	1.11583	1.05771	1.16688	1.27354	2.01771
Average	0.766606	0.688707	0.766606	0.761024	0.763793	0.761667	0.772378	0.812005	0.860512	0.892422	0.899262	0.971858	0.933811	1.14645	1.2885	1.3369

## Sheet: Fig 2J
	Iso. Ctrl
Neuronal age (days)	14	15	16	17	18	19	20	21	22	23	24	25	26	27	28	29
Rep1			0.006667				0.003333		0.003333	0.003333			0.02
Rep2				0.003333			0.013333	0.003333	0.016667	0.016667	0.023333	0.021667	0.011667	0.043333	0.023333	0.031111
Rep3					0.006667	0.003333		0.013333	0.003333	0.023333	0.04	0.013333	0.046667	0.22	0.074444	0.015556
Rep4							0.003333	0.003333	0.013333	0.012222	0.03	0.018889	0.019333	0.005833	0.018	0.017222
Rep5	0.003333				0.013333						0.003333	0.006667	0.025	0.016667	0.011667	0.01
Rep6						0.01	0.003333		0.003333	0.016667			0.006667	0.043333	0.013333	0.011667
Rep7			0.006667						0.005		0.003333	0.003333	0.003333	0.003333	0.033333	0.006667
Rep8												0.005	0.003333	0.013333	0.014444	0.011667
Rep9				0.003333			0.003333		0.018333		0.013333	0.006667	0.008333	0.003333	0.005	0.003333
Rep10		0.003333				0.003333			0.01			0.003333	0.003333	0.006667		0.003333
Rep11	0.013333				0.01				0.003333			0.013333		0.003333	0.003333	0.005556
Rep12						0.003333	0.003333	0.003333			0.003333			0.010833	0.003333	0.015833
Rep13								0.01		0.003333			0.01	0.006667	0.04	0.016667
Rep14					0.01		0.003333	0.003333		0.005		0.007778	0.003333	0.003333	0.003333	0.006667
Rep15					0.003333		0.008889		0.003333	0.006667	0.003333	0.003333	0.021667	0.006667	0.013333	0.01
Rep16									0.013333		0.01		0.01	0.004444
Rep17				0.006667								0.003333	0.003333	0.016667	0.006667	0.003333
Rep18					0.003333			0.003333		0.003333		0.003333	0.003333	0.003333	0.005833	0.006
Rep19										0.013333	0.003333		0.003333		0.003333	0.003333
Rep20			0.003333						0.01	0.006667		0.015	0.005	0.008333	0.010556	0.016667
Rep21					0.003333	0.003333	0.007778	0.01	0.018889	0.011667	0.023333	0.013333	0.011667	0.023333	0.020833	0.021333
Rep22							0.03	0.006667				0.003333	0.003333	0.016667	0.02	0.023333
Rep23				0.003333	0.003333		0.003333		0.006667			0.006667	0.01	0.026667	0.066667	0.008
Rep24						0.003333					0.01	0.013333		0.007778	0.02	0.01
Average	0.008333	0.003333	0.00555567	0.0041665	0.0066665	0.00444417	0.00757555	0.00629611	0.00920621	0.0101852	0.0138887	0.00898139	0.0110793	0.0224494	0.0195607	0.0116945
	R493H
Neuronal age (days)	14	15	16	17	18	19	20	21	22	23	24	25	26	27	28	29
Rep1	0.003333		0.003333						0.013333	0.06	0.018333	0.003333	0.003333		0.003333
Rep2					0.003333		0.013333	0.003333				0.125	0.19	0.306667	0.213333	0.099167
Rep3	0.003333		0.003333		0.003333		0.003333	0.066667	0.055	0.203333	0.138889	0.053333	0.003333	0.016667	0.021667	0.084444
Rep4						0.023333	0.02	0.063333	0.13		0.02	0.28	0.033333	0.24	0.115	0.074
Rep5											0.006667	0.09	0.067778	0.087222	0.141333	0.072
Rep6									0.016667	0.003333		0.25	0.195	0.271667	0.271667	0.174444
Rep7					0.003333			0.003333	0.005			0.003333	0.008889	0.0625	0.121667	0.024167
Rep8							0.026667	0.046667		0.09		0.073333	0.003333	0.046667	0.061429	0.02
Rep9							0.003333		0.01	0.006667	0.048333	0.046667		0.008889	0.003333	0.006667
Rep10		0.026667			0.016667				0.02			0.01	0.003333	0.025556	0.026667	0.0475
Rep11								0.003333				0.003333	0.005556	0.003333
Rep12				0.003333						0.003333	0.003333	0.01
Rep13					0.003333	0.008333			0.023333	0.071667	0.066667	0.175	0.101111	0.096667	0.26	0.083333
Rep14	0.003333	0.005	0.003333						0.021111	0.133333	0.003333	0.006667		0.03	0.038333	0.036667
Rep15											0.003333	0.008333		0.003333	0.003333	0.012222
Rep16	0.003333	0.003333	0.003333	0.003333				0.003333	0.003333						0.003333
Rep17				0.003333					0.006667	0.016667	0.113333	0.137778	0.02	0.085833	0.138	0.056667
Rep18								0.01	0.003333	0.016667	0.003333	0.1	0.025	0.04	0.06	0.0425
Rep19	0.003333		0.003333				0.003333					0.003333	0.003333
Rep20							0.003333		0.02	0.003333	0.006667	0.18	0.161667	0.25	0.106667	0.054667
Rep21	0.003333		0.003333	0.003333				0.04	0.036667			0.003333	0.01	0.028333	0.016667	0.049524
Rep22	0.003333		0.003333			0.003333					0.003333	0.003333	0.006667	0.06	0.050556	0.065556
Rep23	0.003333		0.003333		0.003333			0.003333	0.13	0.003333	0.003333		0.01	0.008333	0.005	0.02
Rep24							0.003333	0.018333	0.083333	0.093333	0.152222	0.081111	0.143333	0.102222	0.084	0.068333
Average	0.003333	0.0116667	0.003333	0.003333	0.00555533	0.0116663	0.00958313	0.0237877	0.0361111	0.0542307	0.0394073	0.0748736	0.0523684	0.0886945	0.0831104	0.0574662

## Sheet: Fig 2K
	Iso. Ctrl	R493H
Rep1	0.001818	0.005455
Rep2	0.001818	0.014545
Rep3	0.001818	0.02
Rep4	0.001818	0.009091
Rep5	0.001818	0.018182
Rep6	0.003636	0.029091
Rep7	0.007273	0.014545
Rep8	0.003636	0.007273
Rep9	0.007273	0.003636
Rep10	0.001667	0.001818
Rep11	0.003333	0.001818
Rep12	0.001667	0.016364
Rep13	0.033333	0.018182
Rep14	0.001667	0.009091
Rep15	0.005	0.023636
Rep16	0.008333	0.003636
Rep17	0.018333	0.012727
Rep18	0.003333
Average	0.00597633	0.0122994

## Sheet: Fig 2L
	Iso. Ctrl	R493H
Rep1	0.00491	0.005361
Rep2	0.004211	0.016367
Rep3	-0.00017	0.010546
Rep4	0.008365	0.013549
Rep5	0.005913	0.01217
Rep6	0.002521	0.014293
Rep7	0.003455	0.064938
Rep8	0.004462	0.040488
Rep9	0.004399	0.015524
Rep10	0.001517	0.00527
Rep11	0.002967	0.005088
Rep12	0.003085	0.004729
Rep13	0.004178	0.002811
Rep14	0.002627	0.004605
Rep15	0.003601	0.007389
Rep16	0.003963	0.003781
Rep17	0.004823	0.032286
Rep18	0.004748	0.025347
Rep19	0.004499	0.005168
Rep20	0.014129	0.009585
Rep21	0.02802	0.012334
Rep22	0.00253	0.015167
Rep23	0.0036	0.003687
Rep24	0.003988	0.021835
Average	0.00526421	0.0146799

[truncated: 51 more sheets: Fig 2O, Fig 2R, Fig 3E, Fig 3G, Fig 3J, Fig 3K, Fig 3M, Fig 4C, Fig 4F, Fig 4H, Fig 4J, Fig 4L, Fig 6A, Fig 6B, Fig 6D, Fig 6G, Fig 6J, Fig 6K, Fig 6O, Fig 7D …]
